# Supplementary material for: Progressive evolution of secondary aquatic adaptation in hippos and cetaceans
Source: Cell Discov. 2022 Dec 20;8:134. doi: 10.1038/s41421-022-00483-2 (PMC9768135; doi:10.1038/s41421-022-00483-2)
Supplement: Supplementary file 2 — Supplementary Tables [file 41421_2022_483_MOESM2_ESM.xlsx]

## Sheet: Table S1
Supplementary Table S1. Summary of sequencing data
Species	Libraries	Insert size	Read length N50 (bp)	Total data(GB)	Depth (x)
Common Hippo	Illumina	300-500 bp	150	413	165
	Nanopore	20 kb	23,462	171	69
	Hi-C	350 bp	150	320	128
Pygmy Hippo	BGI	300-500 bp	150	902	56
	Pacbio CLR	20 kb	14,152	152	61
						1`

## Sheet: Table S2
Supplementary Table S2. Summary of genome assemblies
	Common Hippo	Pygmy Hippo
Genome Size(bp)	2,423,963,195	2,374,482,708
Contig N50(bp)	73,281,861	20,244,513
Contig Num	152	386
Chromosome Num	17+X	-
NG50	141,669,128	20,244,513
Contig average length(bp)	15,947,126	6,151,509
BUSCO(mamalia_odb9)	C:95.4%[S:93.2%,D:2.2%],F:2.2%,M:2.4%,n:4104	C:94.0%[S:91.5%,D:2.5%],F:2.3%,M:3.7%,n:4104

## Sheet: Table S3
Supplementary Table S3. Summary of repetitive elements in two hippo genomes
Repeat	Common Hippo	Pygmy Hippo
LINE	24.52%	24.69%
SINE	6.23%	6.20%
LTR	5.14%	5.10%
DNA	3.21%	3.19%
Satellite	0.00%	0.00%
Simple repeat	1.13%	1.18%
Low complexity	0.26%	0.27%
Unknown	0.03%	0.03%
RC	0.02%	0.02%
snRNA	0.01%	0.01%
tRNA	0.02%	0.02%
rRNA	0.01%	0.00%
RNA	0.00%	0.00%
srpRNA	0.00%	0.00%

## Sheet: Table S4
Supplementary Table S4. Summary of gene prediction and functional annotation
	Common Hippo	Pygmy Hippo
Protein coding gene number	22254	21737
Protein average length(aa)	483.6	495
Protein minimal length(aa)	66	66
BUSCO	C:99.6%[S:95.9%,D:3.7%],F:0.2%,M:0.2%,n:4104	C:96.1%[S:93.5%,D:2.6%],F:0.7%,M:3.2%,n:4104
Similarity hits	17433	18211
GO assigned	16366	16979
Gene family assigned	16880	17587
KEGG assigned	6788	6563
Unannotated	3492	3182
Annotated ratio	0.843	0.8536

## Sheet: Table S5
Supplementary Table S5. Summary of positively selected genes
lineage	ensembl id	gene name	p-value	description	Selection site
whales	ENSBTAT00000005978	UPRT	1.804e-06	uracil phosphoribosyl transferase homolog [Source:VGNC Symbol;Acc:VGNC:36690]	53:H:0.996**;54:A:0.974*;55:H:0.973*
whales	ENSBTAT00000013646	KCNK17	2.165e-05	potassium two pore domain channel subfamily K member 17 [Source:VGNC Symbol;Acc:VGNC:30470]	144:Q:0.992**;145:H:0.995**;150:T:0.995**
whales	ENSBTAT00000001371	IL18R1	3.3232e-05	interleukin 18 receptor 1 [Source:VGNC Symbol;Acc:VGNC:30127]	313:V:0.961*
whales	ENSBTAT00000056513	FSHR	8.5189e-05	follicle stimulating hormone receptor [Source:VGNC Symbol;Acc:VGNC:29132]	260:K:0.972*;
whales	ENSBTAT00000026100	BLA-DQB	0.000226594	MHC class II antigen [Source:NCBI gene (formerly Entrezgene);Acc:539241]	22:V:0.991**;42:F:0.958*;
whales	ENSBTAT00000086067	ENSBTAG00000052422	0.00081203	nan	47:E:0.973*;48:Q:0.969*;
whales	ENSBTAT00000025702	MAFK	0.000815456	MAF bZIP transcription factor K [Source:VGNC Symbol;Acc:VGNC:31142]	4:V:0.956*;
whales	ENSBTAT00000072863	ENSBTAG00000052579	0.0010851	nan	47:E:0.976*;48:Q:0.973*;
whales	ENSBTAT00000003394	SAMSN1	0.00123036	SAM domain, SH3 domain and nuclear localization signals 1 [Source:VGNC Symbol;Acc:VGNC:34279]	172:D:0.967*
whales	ENSBTAT00000082598	RC3H1	0.00214591	ring finger and CCCH-type domains 1 [Source:HGNC Symbol;Acc:HGNC:29434]	1006:M:0.988*;1007:I:0.985*
whales	ENSBTAT00000028678	TMPRSS4	0.0026254	transmembrane serine protease 4 [Source:VGNC Symbol;Acc:VGNC:36142]	41:A:0.973*;417:V:0.980*
whales	ENSBTAT00000006133	ZNF18	0.00330488	zinc finger protein 18 [Source:VGNC Symbol;Acc:VGNC:37216]	326:Y:0.985*
whales	ENSBTAT00000028809	PITHD1	0.00475072	PITH domain containing 1 [Source:VGNC Symbol;Acc:VGNC:32918]	115:S:0.958*
whales	ENSBTAT00000078998	SLC13A1	0.00483333	solute carrier family 13 member 1 [Source:VGNC Symbol;Acc:VGNC:34673]	268:F:0.988*;
whales	ENSBTAT00000064844	RENBP	0.00513311	renin binding protein [Source:VGNC Symbol;Acc:VGNC:33866]	22:R:0.975*;
whales	ENSBTAT00000073707	ENSBTAG00000019881	0.00556078	nan	25:A:0.974*
whales	ENSBTAT00000084141	SOX9	0.00604028	SRY-box transcription factor 9 [Source:HGNC Symbol;Acc:HGNC:11204]	345:Q:0.978*
whales	ENSBTAT00000006392	RIC3	0.00608467	RIC3 acetylcholine receptor chaperone [Source:VGNC Symbol;Acc:VGNC:33960]	39:A:0.951*
whales	ENSBTAT00000003468	MED18	0.00777061	mediator complex subunit 18 [Source:VGNC Symbol;Acc:VGNC:31355]	153:V:0.991**
whales	ENSBTAT00000005164	SNX20	0.00910644	sorting nexin 20 [Source:VGNC Symbol;Acc:VGNC:35101]	203:V:0.984*
whales	ENSBTAT00000083663	ENSBTAG00000050581	0.0102308	nan	4:R:0.974*;
whales	ENSBTAT00000057384	MGC152281	0.0111028	uncharacterized LOC507942 [Source:NCBI gene (formerly Entrezgene);Acc:507942]	112:A:0.969*;
whales	ENSBTAT00000002628	DIPK1A	0.0117949	divergent protein kinase domain 1A [Source:VGNC Symbol;Acc:VGNC:28824]	362:S:0.977*
whales	ENSBTAT00000068364	S100A9	0.0117996	S100 calcium binding protein A9 [Source:VGNC Symbol;Acc:VGNC:34247]	24:V:0.968*;117:G:0.975*
whales	ENSBTAT00000003375	TMIGD1	0.0130544	transmembrane and immunoglobulin domain containing 1 [Source:VGNC Symbol;Acc:VGNC:55877]	106:Q:0.963*
whales	ENSBTAT00000063957	ENSBTAG00000050116	0.0134969	nan	198:A:0.953*;
whales	ENSBTAT00000015687	PHF14	0.0138289	PHD finger protein 14 [Source:VGNC Symbol;Acc:VGNC:32816]	128:V:0.966*
whales	ENSBTAT00000073742	ATP12A	0.0150069	ATPase H+/K+ transporting non-gastric alpha2 subunit [Source:VGNC Symbol;Acc:VGNC:26276]	362:N:0.971*;
whales	ENSBTAT00000022215	TMEM30B	0.0160937	transmembrane protein 30B [Source:VGNC Symbol;Acc:VGNC:36075]	148:A:0.981*
whales	ENSBTAT00000029150	BFSP1	0.0166114	beaded filament structural protein 1 [Source:VGNC Symbol;Acc:VGNC:26478]	118:D:0.992**;
whales	ENSBTAT00000009997	HOXB1	0.0172633	homeobox B1 [Source:VGNC Symbol;Acc:VGNC:29916]	170:T:0.993**;
whales	ENSBTAT00000027402	NKX2-5	0.020696	NK2 homeobox 5 [Source:VGNC Symbol;Acc:VGNC:32102]	82:A:0.966*
whales	ENSBTAT00000029142	PDSS2	0.0262193	decaprenyl diphosphate synthase subunit 2 [Source:VGNC Symbol;Acc:VGNC:32720]	329:E:0.962*
whales	ENSBTAT00000063242	TCFL5	0.0265256	transcription factor like 5 [Source:HGNC Symbol;Acc:HGNC:11646]	36:A:0.996**
whales	ENSBTAT00000078052	BTBD9	0.0303574	BTB domain containing 9 [Source:VGNC Symbol;Acc:VGNC:54397]	564:R:0.980*
whales	ENSBTAT00000006247	PPYR1	0.0317351	pancreatic polypeptide receptor 1 [Source:NCBI gene (formerly Entrezgene);Acc:505889]	255:S:0.950*
whales	ENSBTAT00000003818	BEST2	0.0355063	bestrophin 2 [Source:VGNC Symbol;Acc:VGNC:26472]	52:D:0.977*
whales	ENSBTAT00000064557	LRRC14B	0.0358743	leucine rich repeat containing 14B [Source:VGNC Symbol;Acc:VGNC:31000]	447:D:0.952*
whales	ENSBTAT00000008009	PRDM13	0.0375629	PR/SET domain 13 [Source:VGNC Symbol;Acc:VGNC:33291]	255:A:0.969*;
whales	ENSBTAT00000001579	CCL17	0.039164	C-C motif chemokine ligand 17 [Source:VGNC Symbol;Acc:VGNC:26945]	95:K:0.971*
whales	ENSBTAT00000064026	EPN1	0.0422528	epsin 1 [Source:VGNC Symbol;Acc:VGNC:28546]	332:Q:0.962*;
whales	ENSBTAT00000022392	LHFPL5	0.0449448	LHFPL tetraspan subfamily member 5 [Source:VGNC Symbol;Acc:VGNC:30868]	25:V:0.973*;
hippos	ENSBTAT00000007911	CEP250	3.8e-06	centrosomal protein 250 [Source:VGNC Symbol;Acc:VGNC:27200]	422:Q:0.963*;
hippos	ENSBTAT00000033046	CD8B	3.4793e-05	CD8b molecule [Source:NCBI gene (formerly Entrezgene);Acc:508633]	88:T:0.975*;
hippos	ENSBTAT00000086849	HP	5.0181e-05	haptoglobin [Source:NCBI gene (formerly Entrezgene);Acc:280692]	92:G:0.976*;161:G:0.997**;185:M:0.996**;
hippos	ENSBTAT00000074141	PALM3	8.831e-05	paralemmin 3 [Source:VGNC Symbol;Acc:VGNC:32559]	303:E:0.965*;
hippos	ENSBTAT00000079895	ADGRG6	0.000184681	adhesion G protein-coupled receptor G6 [Source:VGNC Symbol;Acc:VGNC:25669]	192:G:0.958*;409:I:0.951*;696:N:0.953*;
hippos	ENSBTAT00000020123	KLK7	0.000211634	kallikrein related peptidase 7 [Source:VGNC Symbol;Acc:VGNC:30681]	30:I:0.958*;225:P:0.993**
hippos	ENSBTAT00000012365	EXO1	0.000826975	exonuclease 1 [Source:VGNC Symbol;Acc:VGNC:28642]	348:P:0.952*;623:D:0.968*;
hippos	ENSBTAT00000022936	CD2	0.000972241	CD2 molecule [Source:VGNC Symbol;Acc:VGNC:27009]	150:V:0.953*;163:V:0.950*;
hippos	ENSBTAT00000049203	CCDC122	0.00106408	coiled-coil domain containing 122 [Source:VGNC Symbol;Acc:VGNC:52747]	164:M:0.979*
hippos	ENSBTAT00000066442	CBR1	0.00126768	carbonyl reductase 1 [Source:NCBI gene (formerly Entrezgene);Acc:515946]	72:A:0.996**;
hippos	ENSBTAT00000027807	C5AR1	0.0015603	complement C5a receptor 1 [Source:VGNC Symbol;Acc:VGNC:26641]	317:S:0.994**
hippos	ENSBTAT00000027866	EVX1	0.00163812	even-skipped homeobox 1 [Source:VGNC Symbol;Acc:VGNC:28637]	291:S:0.992**;
hippos	ENSBTAT00000084844	CD58	0.00181151	CD58 molecule [Source:VGNC Symbol;Acc:VGNC:27040]	26:P:0.956*;
hippos	ENSBTAT00000024770	NOL8	0.00188578	nucleolar protein 8 [Source:NCBI gene (formerly Entrezgene);Acc:767872]	691:V:0.956*
hippos	ENSBTAT00000014138	CSTA	0.00216003	cystatin A [Source:VGNC Symbol;Acc:VGNC:27779]	9:A:0.981*;11:P:0.963*;36:E:0.964*;92:D:0.997**
hippos	ENSBTAT00000012938	BOP1	0.00226632	BOP1 ribosomal biosis factor [Source:VGNC Symbol;Acc:VGNC:26540]	106:R:0.985*;
hippos	ENSBTAT00000072159	ENSBTAG00000052574	0.00241979	nan	340:T:0.956*
hippos	ENSBTAT00000000626	HAVCR2	0.00262682	hepatitis A virus cellular receptor 2 [Source:NCBI gene (formerly Entrezgene);Acc:768047]	195:G:0.956*;
hippos	ENSBTAT00000049360	ENSBTAG00000052363	0.00270865	nan	194:G:0.956*;
hippos	ENSBTAT00000068285	CD34	0.00285945	CD34 molecule [Source:VGNC Symbol;Acc:VGNC:27025]	78:V:0.960*;127:G:0.977*;217:V:0.989*;
hippos	ENSBTAT00000014656	ANGPT2	0.00384664	angiopoietin 2 [Source:VGNC Symbol;Acc:VGNC:25888]	274:I:0.970*;284:K:0.988*
hippos	ENSBTAT00000002451	CD79A	0.00394614	CD79a molecule [Source:VGNC Symbol;Acc:VGNC:27046]	83:G:0.957*;
hippos	ENSBTAT00000001336	PRF1	0.00406169	perforin 1 [Source:VGNC Symbol;Acc:VGNC:33313]	459:N:0.979*
hippos	ENSBTAT00000085985	DDHD1	0.00419765	DDHD domain containing 1 [Source:VGNC Symbol;Acc:VGNC:27943]	121:K:0.975*;
hippos	ENSBTAT00000044911	ATP23	0.0053802	ATP23 metallopeptidase and ATP synthase assembly factor homolog [Source:VGNC Symbol;Acc:VGNC:26289]	12:F:0.972*;99:N:0.975*;
hippos	ENSBTAT00000010381	SCPEP1	0.00545689	serine carboxypeptidase 1 [Source:VGNC Symbol;Acc:VGNC:34363]	253:M:0.982*;
hippos	ENSBTAT00000085930	AQP5	0.00559244	aquaporin 5 [Source:VGNC Symbol;Acc:VGNC:26048]	29:T:0.995**;171:T:0.990**;
hippos	ENSBTAT00000012345	LCP2	0.0057749	lymphocyte cytosolic protein 2 [Source:VGNC Symbol;Acc:VGNC:30818]	191:M:0.957*;367:Y:0.956*;
hippos	ENSBTAT00000036229	RNASE1	0.0082757	ribonuclease, RNase A family, 1 (pancreatic) [Source:NCBI gene (formerly Entrezgene);Acc:280930]	62:L:0.956*;
hippos	ENSBTAT00000082804	PEX10	0.00832889	peroxisomal biosis factor 10 [Source:NCBI gene (formerly Entrezgene);Acc:614539]	20:Y:0.994**;
hippos	ENSBTAT00000000194	ASZ1	0.0094391	ankyrin repeat, SAM and basic leucine zipper domain containing 1 [Source:VGNC Symbol;Acc:VGNC:26231]	412:E:0.956*;
hippos	ENSBTAT00000083103	FAM184B	0.00975836	family with sequence similarity 184 member B [Source:VGNC Symbol;Acc:VGNC:28766]	47:M:0.971*;85:E:0.976*;594:R:0.988*;624:K:0.978*;788:K:0.978*;
hippos	ENSBTAT00000013985	PAICS	0.00994012	phosphoribosylaminoimidazole carboxylase, phosphoribosylaminoimidazole succinocarboxamide synthetase [Source:NCBI gene (formerly Entrezgene);Acc:404170]	80:S:0.978*;
hippos	ENSBTAT00000001412	PILRA	0.0101689	paired immunoglobin like type 2 receptor alpha [Source:NCBI gene (formerly Entrezgene);Acc:100137734]	127:G:0.959*;
hippos	ENSBTAT00000004915	MSANTD1	0.0119592	Myb/SANT DNA binding domain containing 1 [Source:VGNC Symbol;Acc:VGNC:31688]	169:S:0.969*;
hippos	ENSBTAT00000073905	TCF7	0.0122105	transcription factor 7 [Source:VGNC Symbol;Acc:VGNC:35695]	90:H:0.991**;
hippos	ENSBTAT00000019585	TMOD1	0.0122303	tropomodulin 1 [Source:VGNC Symbol;Acc:VGNC:36135]	290:N:0.954*
hippos	ENSBTAT00000084894	LYPD6B	0.013581	LY6/PLAUR domain containing 6B [Source:VGNC Symbol;Acc:VGNC:31104]	114:P:0.995**;
hippos	ENSBTAT00000033470	ACADM	0.0163035	acyl-CoA dehydrogenase medium chain [Source:VGNC Symbol;Acc:VGNC:25524]	349:A:0.973*;
hippos	ENSBTAT00000006673	THEM6	0.017492	thioesterase superfamily member 6 [Source:VGNC Symbol;Acc:VGNC:35834]	18:L:0.986*
hippos	ENSBTAT00000020336	COX10	0.0184781	cytochrome c oxidase assembly factor heme A:farnesyltransferase COX10 [Source:VGNC Symbol;Acc:VGNC:27627]	8:L:0.951*;
hippos	ENSBTAT00000073711	SLC66A2	0.0196355	solute carrier family 66 member 2 [Source:NCBI gene (formerly Entrezgene);Acc:533304]	97:E:0.988*
hippos	ENSBTAT00000004062	MFSD14B	0.0197631	major facilitator superfamily domain containing 14B [Source:VGNC Symbol;Acc:VGNC:50087]	176:N:0.970*
hippos	ENSBTAT00000024253	CHI3L1	0.021101	chitinase 3 like 1 [Source:VGNC Symbol;Acc:VGNC:55039]	31:R:0.981*;
hippos	ENSBTAT00000079269	EMCN	0.0211117	endomucin [Source:VGNC Symbol;Acc:VGNC:53710]	61:T:0.973*;90:A:0.967*;
hippos	ENSBTAT00000049648	TMEM249	0.0213492	transmembrane protein 249 [Source:VGNC Symbol;Acc:VGNC:53881]	16:K:0.957*;77:F:0.992**;87:E:0.968*;
hippos	ENSBTAT00000073026	ENSBTAG00000049490	0.0224083	nan	120:T:0.978*
hippos	ENSBTAT00000048616	ENSBTAG00000034323	0.0229765	nan	229:S:0.952*;
hippos	ENSBTAT00000009606	SLC2A5	0.0230352	solute carrier family 2 (facilitated glucose/fructose transporter), member 5 [Source:NCBI gene (formerly Entrezgene);Acc:282868]	229:S:0.952*;
hippos	ENSBTAT00000024606	OTOL1	0.02395	otolin 1 [Source:VGNC Symbol;Acc:VGNC:32487]	264:D:0.950*;
hippos	ENSBTAT00000042844	MRPL22	0.0244744	mitochondrial ribosomal protein L22 [Source:VGNC Symbol;Acc:VGNC:31626]	8:R:0.951*;
hippos	ENSBTAT00000046493	APOD	0.0253936	apolipoprotein D [Source:VGNC Symbol;Acc:VGNC:26031]	121:Y:0.955*;
hippos	ENSBTAT00000054658	GLRX	0.0302346	glutaredoxin [Source:NCBI gene (formerly Entrezgene);Acc:515416]	31:E:0.964*;
hippos	ENSBTAT00000046350	CPN2	0.0311747	carboxypeptidase N subunit 2 [Source:VGNC Symbol;Acc:VGNC:27657]	119:N:0.966*;536:E:0.961*
hippos	ENSBTAT00000001224	GLT8D2	0.0327381	glycosyltransferase 8 domain containing 2 [Source:VGNC Symbol;Acc:VGNC:29424]	347:H:0.956*
hippos	ENSBTAT00000003330	MYOZ2	0.0364078	myozenin 2 [Source:VGNC Symbol;Acc:VGNC:31841]	177:A:0.956*
hippos	ENSBTAT00000078582	ENSBTAG00000054977	0.0383112	nan	23:R:0.964*;
hippos	ENSBTAT00000032005	PPP1R14A	0.0396404	protein phosphatase 1 regulatory inhibitor subunit 14A [Source:VGNC Symbol;Acc:VGNC:33226]	113:L:0.983*;
hippos	ENSBTAT00000031148	RNF128	0.0421559	ring finger protein 128 [Source:VGNC Symbol;Acc:VGNC:34019]	112:G:0.990*;
hippos	ENSBTAT00000017476	CLDN1	0.0431151	claudin 1 [Source:VGNC Symbol;Acc:VGNC:27402]	152:M:0.986*;
hippos	ENSBTAT00000020447	REL	0.0444353	REL proto-onco, NF-kB subunit [Source:VGNC Symbol;Acc:VGNC:33857]	289:V:0.958*;
hippos	ENSBTAT00000027787	BCL6B	0.0453902	BCL6B transcription repressor [Source:VGNC Symbol;Acc:VGNC:57982]	149:P:0.953*;
hippos	ENSBTAT00000069859	EXOSC6	0.0456079	exosome component 6 [Source:NCBI gene (formerly Entrezgene);Acc:100126247]	193:P:0.980*;
hippos	ENSBTAT00000026040	ENSBTAG00000019545	0.0459042	nan	65:D:0.974*;124:A:0.972*;
hippos	ENSBTAT00000025455	EFCAB5	0.0461003	EF-hand calcium binding domain 5 [Source:VGNC Symbol;Acc:VGNC:28345]	32:H:0.952*;
hippos	ENSBTAT00000005216	LHX4	0.0482019	LIM homeobox 4 [Source:VGNC Symbol;Acc:VGNC:30874]	238:S:0.985*;
whippomorpha	ENSBTAT00000029080	IFNAR1	5.45e-07	interferon alpha and beta receptor subunit 1 [Source:VGNC Symbol;Acc:VGNC:30054]	304:H:0.997**
whippomorpha	ENSBTAT00000070997	NR3C2	2.563e-06	nuclear receptor subfamily 3 group C member 2 [Source:VGNC Symbol;Acc:VGNC:32244]	N:158:0.913;384:V:0.997**;
whippomorpha	ENSBTAT00000010098	NPHP1	8.7323e-05	nephrocystin 1 [Source:VGNC Symbol;Acc:VGNC:32201]	133:S:0.987*
whippomorpha	ENSBTAT00000008168	ADGRG3	0.0016466	adhesion G protein-coupled receptor G3 [Source:VGNC Symbol;Acc:VGNC:25667]	30:V:0.958*;
whippomorpha	ENSBTAT00000084141	SOX9	0.00604028	SRY-box transcription factor 9 [Source:HGNC Symbol;Acc:HGNC:11204]	345:Q:0.978*
whippomorpha	ENSBTAT00000076864	SPACA7	0.00706685	sperm acrosome associated 7 [Source:NCBI gene (formerly Entrezgene);Acc:781940]	16:G:0.969*;
whippomorpha	ENSBTAT00000024186	HEXD	0.0076021	hexosaminidase D [Source:VGNC Symbol;Acc:VGNC:55838]	367:A:0.970*
whippomorpha	ENSBTAT00000037423	DGAT1	0.00771283	diacylglycerol O-acyltransferase 1 [Source:VGNC Symbol;Acc:VGNC:28020]	288:Q:0.982*
whippomorpha	ENSBTAT00000023396	GPAT3	0.00949062	glycerol-3-phosphate acyltransferase 3 [Source:VGNC Symbol;Acc:VGNC:29513]	140:R:0.956*;
whippomorpha	ENSBTAT00000072473	FGFR2	0.0106337	fibroblast growth factor receptor 2 [Source:VGNC Symbol;Acc:VGNC:28987]	414:T:0.977*
whippomorpha	ENSBTAT00000067996	IPO5	0.0130312	importin 5 [Source:VGNC Symbol;Acc:VGNC:30243]	914:V:0.979*
whippomorpha	ENSBTAT00000014548	NUP54	0.0169016	nucleoporin 54 [Source:NCBI gene (formerly Entrezgene);Acc:506916]	26:G:0.971*;
whippomorpha	ENSBTAT00000068940	ZNF26	0.0227063	zinc finger protein 26 [Source:HGNC Symbol;Acc:HGNC:13053]	472:F:0.967*
whippomorpha	ENSBTAT00000006445	KRT15	0.0229298	keratin 15 [Source:VGNC Symbol;Acc:VGNC:50396]	75:K:0.964*
whippomorpha	ENSBTAT00000007643	TP73	0.02807	tumor protein p73 [Source:VGNC Symbol;Acc:VGNC:36241]	348:V:0.973*
whippomorpha	ENSBTAT00000034095	ALDH9A1	0.0295544	aldehyde dehydrogenase 9 family member A1 [Source:VGNC Symbol;Acc:VGNC:25820]	195:V:0.980*;
whippomorpha	ENSBTAT00000002774	IL3	0.0363143	interleukin 3 (colony-stimulating factor, multiple) [Source:NCBI gene (formerly Entrezgene);Acc:280823]	93:F:0.953*;
whippomorpha	ENSBTAT00000032016	SLC7A14	0.04748	solute carrier family 7 member 14 [Source:VGNC Symbol;Acc:VGNC:34927]	610:A:0.952*

## Sheet: Table S6
Supplementary Table S6. Summary of rapidly evolving genes
lineage	ensembl id	name	p-value	description
whales	ENSBTAT00000020103	DSP	1.7e-08	desmoplakin [Source:VGNC Symbol;Acc:VGNC:28225]
whales	ENSBTAT00000012797	MYH2	1.78e-07	myosin heavy chain 2 [Source:VGNC Symbol;Acc:VGNC:54459]
whales	ENSBTAT00000021370	FAM83B	1.79e-07	family with sequence similarity 83 member B [Source:VGNC Symbol;Acc:VGNC:28833]
whales	ENSBTAT00000018382	DSG1	7.53e-07	desmoglein 1 [Source:VGNC Symbol;Acc:VGNC:28220]
whales	ENSBTAT00000028617	COL3A1	1.251e-06	collagen type III alpha 1 chain [Source:VGNC Symbol;Acc:VGNC:27565]
whales	ENSBTAT00000081475	SACS	1.893e-06	sacsin molecular chaperone [Source:VGNC Symbol;Acc:VGNC:34260]
whales	ENSBTAT00000013714	MINDY3	8.402e-06	MINDY lysine 48 deubiquitinase 3 [Source:VGNC Symbol;Acc:VGNC:31478]
whales	ENSBTAT00000037984	SRSF4	1.275e-05	serine and arginine rich splicing factor 4 [Source:VGNC Symbol;Acc:VGNC:35302]
whales	ENSBTAT00000015410	PDS5B	2.4147e-05	PDS5 cohesin associated factor B [Source:VGNC Symbol;Acc:VGNC:32718]
whales	ENSBTAT00000002839	MYZAP	2.4734e-05	myocardial zonula adherens protein [Source:VGNC Symbol;Acc:VGNC:55127]
whales	ENSBTAT00000013675	VPS37A	2.9255e-05	VPS37A subunit of ESCRT-I [Source:VGNC Symbol;Acc:VGNC:36820]
whales	ENSBTAT00000078457	NKIRAS1	3.0348e-05	NFKB inhibitor interacting Ras like 1 [Source:NCBI gene (formerly Entrezgene);Acc:522875]
whales	ENSBTAT00000006894	DPP10	3.3317e-05	dipeptidyl peptidase like 10 [Source:VGNC Symbol;Acc:VGNC:28186]
whales	ENSBTAT00000015238	NAXD	3.4791e-05	NAD(P)HX dehydratase [Source:VGNC Symbol;Acc:VGNC:53829]
whales	ENSBTAT00000008000	FAM104A	3.7031e-05	family with sequence similarity 104 member A [Source:VGNC Symbol;Acc:VGNC:55827]
whales	ENSBTAT00000061264	ROBO1	5.043e-05	roundabout guidance receptor 1 [Source:VGNC Symbol;Acc:VGNC:34078]
whales	ENSBTAT00000018875	TBX21	6.0355e-05	T-box transcription factor 21 [Source:VGNC Symbol;Acc:VGNC:35668]
whales	ENSBTAT00000027056	FEZF2	6.2241e-05	FEZ family zinc finger 2 [Source:VGNC Symbol;Acc:VGNC:28960]
whales	ENSBTAT00000077124	GTF3C4	8.1102e-05	ral transcription factor IIIC subunit 4 [Source:VGNC Symbol;Acc:VGNC:29705]
whales	ENSBTAT00000087049	ERC1	8.2804e-05	ELKS/RAB6-interacting/CAST family member 1 [Source:VGNC Symbol;Acc:VGNC:28566]
whales	ENSBTAT00000008367	RIPK1	8.5782e-05	receptor interacting serine/threonine kinase 1 [Source:VGNC Symbol;Acc:VGNC:33981]
whales	ENSBTAT00000030584	STAT4	9.5239e-05	signal transducer and activator of transcription 4 [Source:NCBI gene (formerly Entrezgene);Acc:515988]
whales	ENSBTAT00000028777	TDRKH	0.00010466	tudor and KH domain containing [Source:VGNC Symbol;Acc:VGNC:55688]
whales	ENSBTAT00000061001	RUBCN	0.000104986	rubicon autophagy regulator [Source:VGNC Symbol;Acc:VGNC:34212]
whales	ENSBTAT00000015584	ANKRD1	0.000110718	ankyrin repeat domain 1 [Source:VGNC Symbol;Acc:VGNC:25908]
whales	ENSBTAT00000061006	PHLPP2	0.000112862	PH domain and leucine rich repeat protein phosphatase 2 [Source:VGNC Symbol;Acc:VGNC:32841]
whales	ENSBTAT00000029040	PAQR7	0.000113327	progestin and adipoQ receptor family member 7 [Source:VGNC Symbol;Acc:VGNC:32579]
whales	ENSBTAT00000008035	ZCCHC8	0.000128264	zinc finger CCHC-type containing 8 [Source:VGNC Symbol;Acc:VGNC:37123]
whales	ENSBTAT00000028962	CWC22	0.000135754	CWC22 spliceosome associated protein homolog [Source:VGNC Symbol;Acc:VGNC:27841]
whales	ENSBTAT00000023541	PSMA8	0.000155484	proteasome 20S subunit alpha 8 [Source:VGNC Symbol;Acc:VGNC:33443]
whales	ENSBTAT00000023600	XIRP2	0.000160755	xin actin binding repeat containing 2 [Source:VGNC Symbol;Acc:VGNC:36986]
whales	ENSBTAT00000020214	RMC1	0.000178447	regulator of MON1-CCZ1 [Source:VGNC Symbol;Acc:VGNC:49543]
whales	ENSBTAT00000077064	ENSBTAG00000051082	0.000189715	nan
whales	ENSBTAT00000067638	DROSHA	0.000197258	drosha ribonuclease III [Source:VGNC Symbol;Acc:VGNC:28211]
whales	ENSBTAT00000027017	YOD1	0.000220357	YOD1 deubiquitinase [Source:VGNC Symbol;Acc:VGNC:37033]
whales	ENSBTAT00000068668	FBXO25	0.000253377	F-box protein 25 [Source:VGNC Symbol;Acc:VGNC:28900]
whales	ENSBTAT00000027263	TIMELESS	0.000258008	timeless circadian regulator [Source:VGNC Symbol;Acc:VGNC:35869]
whales	ENSBTAT00000061065	TRPV3	0.000279697	transient receptor potential cation channel subfamily V member 3 [Source:VGNC Symbol;Acc:VGNC:36399]
whales	ENSBTAT00000025431	TSC22D1	0.000339827	TSC22 domain family member 1 [Source:NCBI gene (formerly Entrezgene);Acc:510359]
whales	ENSBTAT00000017877	HAUS5	0.000355602	HAUS augmin like complex subunit 5 [Source:VGNC Symbol;Acc:VGNC:29760]
whales	ENSBTAT00000012256	PDCD5	0.000362076	programmed cell death 5 [Source:VGNC Symbol;Acc:VGNC:32662]
whales	ENSBTAT00000020287	ENSBTAG00000015251	0.000366186	nan
whales	ENSBTAT00000027531	LNX1	0.000367798	ligand of numb-protein X 1 [Source:VGNC Symbol;Acc:VGNC:50212]
whales	ENSBTAT00000019114	ANKRD13A	0.000407916	ankyrin repeat domain 13A [Source:VGNC Symbol;Acc:VGNC:25912]
whales	ENSBTAT00000015156	RUSC2	0.0004137	RUN and SH3 domain containing 2 [Source:VGNC Symbol;Acc:VGNC:34222]
whales	ENSBTAT00000010652	CCR5	0.00043493	C-C motif chemokine receptor 5 [Source:NCBI gene (formerly Entrezgene);Acc:497017]
whales	ENSBTAT00000074238	ENSBTAG00000033515	0.000437679	nan
whales	ENSBTAT00000078929	ENSBTAG00000054234	0.00049006	nan
whales	ENSBTAT00000034285	SHB	0.000490547	SH2 domain containing adaptor protein B [Source:VGNC Symbol;Acc:VGNC:34588]
whales	ENSBTAT00000020961	SCAP	0.000502221	SREBF chaperone [Source:VGNC Symbol;Acc:VGNC:34320]
whales	ENSBTAT00000010035	THAP1	0.000507225	THAP domain containing 1 [Source:VGNC Symbol;Acc:VGNC:35818]
whales	ENSBTAT00000073879	WWP2	0.000561209	WW domain containing E3 ubiquitin protein ligase 2 [Source:VGNC Symbol;Acc:VGNC:36979]
whales	ENSBTAT00000072686	LRFN5	0.000611556	leucine rich repeat and fibronectin type III domain containing 5 [Source:VGNC Symbol;Acc:VGNC:30979]
whales	ENSBTAT00000061495	NRXN1	0.000620763	neurexin 1 [Source:HGNC Symbol;Acc:HGNC:8008]
whales	ENSBTAT00000018934	MIER3	0.000637652	MIER family member 3 [Source:VGNC Symbol;Acc:VGNC:31471]
whales	ENSBTAT00000018745	YTHDC2	0.0006539	YTH domain containing 2 [Source:VGNC Symbol;Acc:VGNC:37040]
whales	ENSBTAT00000077540	DNAH6	0.000661139	dynein axonemal heavy chain 6 [Source:VGNC Symbol;Acc:VGNC:102820]
whales	ENSBTAT00000061277	ITGBL1	0.000721931	integrin subunit beta like 1 [Source:VGNC Symbol;Acc:VGNC:53818]
whales	ENSBTAT00000000085	ADSL	0.000805085	adenylosuccinate lyase [Source:VGNC Symbol;Acc:VGNC:58439]
whales	ENSBTAT00000002313	HAPLN4	0.000846811	hyaluronan and proteoglycan link protein 4 [Source:VGNC Symbol;Acc:VGNC:52237]
whales	ENSBTAT00000014115	VSIG8	0.000848127	V-set and immunoglobulin domain containing 8 [Source:VGNC Symbol;Acc:VGNC:55697]
whales	ENSBTAT00000045677	COG7	0.000851853	component of oligomeric golgi complex 7 [Source:VGNC Symbol;Acc:VGNC:27551]
whales	ENSBTAT00000047614	KIF26B	0.000859493	kinesin family member 26B [Source:VGNC Symbol;Acc:VGNC:58385]
whales	ENSBTAT00000022976	DRAM1	0.000879753	DNA damage regulated autophagy modulator 1 [Source:VGNC Symbol;Acc:VGNC:28201]
whales	ENSBTAT00000078708	KATNB1	0.000881009	katanin regulatory subunit B1 [Source:VGNC Symbol;Acc:VGNC:30408]
whales	ENSBTAT00000033028	MSANTD4	0.000965238	Myb/SANT DNA binding domain containing 4 with coiled-coils [Source:VGNC Symbol;Acc:VGNC:54887]
whales	ENSBTAT00000027019	SIK2	0.000974305	salt inducible kinase 2 [Source:VGNC Symbol;Acc:VGNC:50078]
whales	ENSBTAT00000020495	UNC80	0.000989026	unc-80 homolog, NALCN channel complex subunit [Source:VGNC Symbol;Acc:VGNC:36676]
whales	ENSBTAT00000024190	PCDH8	0.00100032	protocadherin 8 [Source:VGNC Symbol;Acc:VGNC:32622]
whales	ENSBTAT00000077178	AQR	0.00100695	aquarius intron-binding spliceosomal factor [Source:VGNC Symbol;Acc:VGNC:26052]
whales	ENSBTAT00000006512	LRATD1	0.00101415	LRAT domain containing 1 [Source:VGNC Symbol;Acc:VGNC:28840]
whales	ENSBTAT00000026608	IL7R	0.00103932	interleukin 7 receptor [Source:VGNC Symbol;Acc:VGNC:30170]
whales	ENSBTAT00000015726	ECM2	0.00116604	extracellular matrix protein 2 [Source:VGNC Symbol;Acc:VGNC:28312]
whales	ENSBTAT00000014427	LONP2	0.00125465	lon peptidase 2, peroxisomal [Source:VGNC Symbol;Acc:VGNC:30948]
whales	ENSBTAT00000005146	PIP4K2C	0.00127082	phosphatidylinositol-5-phosphate 4-kinase type 2 gamma [Source:VGNC Symbol;Acc:VGNC:32908]
whales	ENSBTAT00000012521	RNF20	0.00130087	ring finger protein 20 [Source:VGNC Symbol;Acc:VGNC:34047]
whales	ENSBTAT00000008971	APPL1	0.0013135	adaptor protein, phosphotyrosine interacting with PH domain and leucine zipper 1 [Source:VGNC Symbol;Acc:VGNC:26040]
whales	ENSBTAT00000023068	ZC3H11A	0.00134178	zinc finger CCCH-type containing 11A [Source:NCBI gene (formerly Entrezgene);Acc:529699]
whales	ENSBTAT00000000533	ERBIN	0.00134522	erbb2 interacting protein [Source:VGNC Symbol;Acc:VGNC:28565]
whales	ENSBTAT00000032016	SLC7A14	0.00138374	solute carrier family 7 member 14 [Source:VGNC Symbol;Acc:VGNC:34927]
whales	ENSBTAT00000008483	TTBK2	0.00143435	tau tubulin kinase 2 [Source:VGNC Symbol;Acc:VGNC:36452]
whales	ENSBTAT00000001330	CKMT2	0.00145796	creatine kinase, mitochondrial 2 [Source:VGNC Symbol;Acc:VGNC:27386]
whales	ENSBTAT00000010477	ATP9B	0.0014688	ATPase phospholipid transporting 9B (putative) [Source:NCBI gene (formerly Entrezgene);Acc:510301]
whales	ENSBTAT00000023026	HDHD2	0.00147906	haloacid dehalogenase like hydrolase domain containing 2 [Source:NCBI gene (formerly Entrezgene);Acc:505403]
whales	ENSBTAT00000019553	ARFGEF1	0.00148313	ADP ribosylation factor guanine nucleotide exchange factor 1 [Source:VGNC Symbol;Acc:VGNC:26064]
whales	ENSBTAT00000068336	PSME3	0.00156466	proteasome activator subunit 3 [Source:VGNC Symbol;Acc:VGNC:33475]
whales	ENSBTAT00000076798	TBC1D1	0.00156495	TBC1 domain family member 1 [Source:VGNC Symbol;Acc:VGNC:35623]
whales	ENSBTAT00000005242	KAT6A	0.00158111	lysine acetyltransferase 6A [Source:VGNC Symbol;Acc:VGNC:30401]
whales	ENSBTAT00000027632	SMG1	0.00159581	SMG1 nonsense mediated mRNA decay associated PI3K related kinase [Source:VGNC Symbol;Acc:VGNC:35010]
whales	ENSBTAT00000067973	AP4B1	0.0016102	adaptor related protein complex 4 subunit beta 1 [Source:VGNC Symbol;Acc:VGNC:25991]
whales	ENSBTAT00000082495	OSBPL6	0.00168983	oxysterol binding protein like 6 [Source:VGNC Symbol;Acc:VGNC:32464]
whales	ENSBTAT00000087032	DLG2	0.00170414	discs large MAGUK scaffold protein 2 [Source:HGNC Symbol;Acc:HGNC:2901]
whales	ENSBTAT00000022621	CCDC125	0.00172157	coiled-coil domain containing 125 [Source:VGNC Symbol;Acc:VGNC:26841]
whales	ENSBTAT00000030846	SGIP1	0.00173006	SH3GL interacting endocytic adaptor 1 [Source:VGNC Symbol;Acc:VGNC:34540]
whales	ENSBTAT00000046126	PLEKHH2	0.00183991	pleckstrin homology, MyTH4 and FERM domain containing H2 [Source:VGNC Symbol;Acc:VGNC:33021]
whales	ENSBTAT00000009882	POLE	0.00187421	DNA polymerase epsilon, catalytic subunit [Source:VGNC Symbol;Acc:VGNC:33118]
whales	ENSBTAT00000018947	TARS1	0.00192562	threonyl-tRNA synthetase 1 [Source:VGNC Symbol;Acc:VGNC:35605]
whales	ENSBTAT00000063586	BTBD7	0.0019485	BTB domain containing 7 [Source:VGNC Symbol;Acc:VGNC:26592]
whales	ENSBTAT00000056946	ENSBTAG00000039011	0.00201608	nan
whales	ENSBTAT00000002578	SWAP70	0.00206259	switching B cell complex subunit SWAP70 [Source:VGNC Symbol;Acc:VGNC:54893]
whales	ENSBTAT00000061645	MLLT10	0.00208056	MLLT10 histone lysine methyltransferase DOT1L cofactor [Source:VGNC Symbol;Acc:VGNC:58389]
whales	ENSBTAT00000000335	ENSBTAG00000000269	0.00215705	nan
whales	ENSBTAT00000021784	REM2	0.00217856	RRAD and GEM like GTPase 2 [Source:VGNC Symbol;Acc:VGNC:33864]
whales	ENSBTAT00000005055	ENSBTAG00000003872	0.00226933	nan
whales	ENSBTAT00000003563	ABCA5	0.00234653	ATP binding cassette subfamily A member 5 [Source:VGNC Symbol;Acc:VGNC:25459]
whales	ENSBTAT00000030821	HSPB3	0.00238625	heat shock protein family B (small) member 3 [Source:NCBI gene (formerly Entrezgene);Acc:616007]
whales	ENSBTAT00000001209	OPRK1	0.00239962	opioid receptor kappa 1 [Source:VGNC Symbol;Acc:VGNC:32439]
whales	ENSBTAT00000002359	FHL5	0.00243134	four and a half LIM domains 5 [Source:VGNC Symbol;Acc:VGNC:29002]
whales	ENSBTAT00000068214	IFT81	0.00245198	intraflagellar transport 81 [Source:VGNC Symbol;Acc:VGNC:30073]
whales	ENSBTAT00000024549	GRIN3A	0.00249717	glutamate ionotropic receptor NMDA type subunit 3A [Source:VGNC Symbol;Acc:VGNC:29650]
whales	ENSBTAT00000019596	EIF4A2	0.00256117	eukaryotic translation initiation factor 4A2 [Source:VGNC Symbol;Acc:VGNC:28405]
whales	ENSBTAT00000013618	PARD3B	0.00263904	par-3 family cell polarity regulator beta [Source:HGNC Symbol;Acc:HGNC:14446]
whales	ENSBTAT00000026487	DOCK7	0.00268717	dedicator of cytokinesis 7 [Source:VGNC Symbol;Acc:VGNC:28161]
whales	ENSBTAT00000020333	GLE1	0.00274365	GLE1 RNA export mediator [Source:VGNC Symbol;Acc:VGNC:29397]
whales	ENSBTAT00000063768	TENT5D	0.00274457	terminal nucleotidyltransferase 5D [Source:VGNC Symbol;Acc:VGNC:28817]
whales	ENSBTAT00000009997	HOXB1	0.00275017	homeobox B1 [Source:VGNC Symbol;Acc:VGNC:29916]
whales	ENSBTAT00000005043	PPP1R8	0.00278134	protein phosphatase 1 regulatory subunit 8 [Source:VGNC Symbol;Acc:VGNC:33249]
whales	ENSBTAT00000017505	COL2A1	0.00284253	collagen type II alpha 1 chain [Source:VGNC Symbol;Acc:VGNC:27564]
whales	ENSBTAT00000015871	CNNM1	0.0029986	cyclin and CBS domain divalent metal cation transport mediator 1 [Source:VGNC Symbol;Acc:VGNC:27510]
whales	ENSBTAT00000080797	ABL1	0.00304353	ABL proto-onco 1, non-receptor tyrosine kinase [Source:VGNC Symbol;Acc:VGNC:50224]
whales	ENSBTAT00000022482	NLN	0.00308478	neurolysin [Source:VGNC Symbol;Acc:VGNC:97293]
whales	ENSBTAT00000020655	PCDH18	0.0031327	protocadherin 18 [Source:VGNC Symbol;Acc:VGNC:32619]
whales	ENSBTAT00000061187	PTPRK	0.00317175	protein tyrosine phosphatase receptor type K [Source:VGNC Symbol;Acc:VGNC:33552]
whales	ENSBTAT00000073556	ENSBTAG00000048354	0.0032842	nan
whales	ENSBTAT00000020376	TRERF1	0.00351032	transcriptional regulating factor 1 [Source:VGNC Symbol;Acc:VGNC:36302]
whales	ENSBTAT00000026031	CRBN	0.00359409	cereblon [Source:VGNC Symbol;Acc:VGNC:27690]
whales	ENSBTAT00000046574	ENSBTAG00000047233	0.00364897	nan
whales	ENSBTAT00000028385	ACSF2	0.00369923	acyl-CoA synthetase family member 2 [Source:VGNC Symbol;Acc:VGNC:25562]
whales	ENSBTAT00000007841	HSD17B7	0.00374496	hydroxysteroid 17-beta dehydrogenase 7 [Source:VGNC Symbol;Acc:VGNC:29976]
whales	ENSBTAT00000000833	RAD54B	0.0037575	RAD54 homolog B [Source:VGNC Symbol;Acc:VGNC:99677]
whales	ENSBTAT00000012764	STK25	0.00376704	serine/threonine kinase 25 [Source:VGNC Symbol;Acc:VGNC:35391]
whales	ENSBTAT00000005935	GRHL2	0.00376784	grainyhead like transcription factor 2 [Source:VGNC Symbol;Acc:VGNC:29635]
whales	ENSBTAT00000027339	PARK7	0.00378197	Parkinsonism associated deglycase [Source:VGNC Symbol;Acc:VGNC:32586]
whales	ENSBTAT00000028016	CTSK	0.00389684	cathepsin K [Source:VGNC Symbol;Acc:VGNC:27817]
whales	ENSBTAT00000008948	KRT17	0.00389713	keratin 17 [Source:VGNC Symbol;Acc:VGNC:50398]
whales	ENSBTAT00000021390	HHIP	0.00390488	hedgehog interacting protein [Source:VGNC Symbol;Acc:VGNC:29840]
whales	ENSBTAT00000064348	GRID2	0.00390876	glutamate ionotropic receptor delta type subunit 2 [Source:HGNC Symbol;Acc:HGNC:4576]
whales	ENSBTAT00000078052	BTBD9	0.00401542	BTB domain containing 9 [Source:VGNC Symbol;Acc:VGNC:54397]
whales	ENSBTAT00000026694	RALB	0.00401966	RAS like proto-onco B [Source:VGNC Symbol;Acc:VGNC:33699]
whales	ENSBTAT00000023522	JUP	0.00403262	junction plakoglobin [Source:VGNC Symbol;Acc:VGNC:30388]
whales	ENSBTAT00000022819	TBC1D7	0.0040536	TBC1 domain family member 7 [Source:VGNC Symbol;Acc:VGNC:50071]
whales	ENSBTAT00000020475	DCHS1	0.00405441	dachsous cadherin-related 1 [Source:VGNC Symbol;Acc:VGNC:27913]
whales	ENSBTAT00000018331	NEDD4	0.00408012	NEDD4 E3 ubiquitin protein ligase [Source:VGNC Symbol;Acc:VGNC:55128]
whales	ENSBTAT00000028357	KCNF1	0.00408875	potassium voltage-gated channel modifier subfamily F member 1 [Source:VGNC Symbol;Acc:VGNC:30441]
whales	ENSBTAT00000061208	RIMS1	0.00410764	regulating synaptic membrane exocytosis 1 [Source:VGNC Symbol;Acc:VGNC:53801]
whales	ENSBTAT00000009353	TXNDC9	0.00410974	thioredoxin domain containing 9 [Source:VGNC Symbol;Acc:VGNC:36540]
whales	ENSBTAT00000013808	MARK1	0.00411351	microtubule affinity regulating kinase 1 [Source:NCBI gene (formerly Entrezgene);Acc:539563]
whales	ENSBTAT00000020006	ABL2	0.00411886	ABL proto-onco 2, non-receptor tyrosine kinase [Source:VGNC Symbol;Acc:VGNC:50227]
whales	ENSBTAT00000018762	SRPRA	0.00412192	SRP receptor subunit alpha [Source:VGNC Symbol;Acc:VGNC:56282]
whales	ENSBTAT00000024127	KIF5C	0.00429011	kinesin family member 5C [Source:VGNC Symbol;Acc:VGNC:30607]
whales	ENSBTAT00000032734	ABRAXAS2	0.00437238	abraxas 2, BRISC complex subunit [Source:NCBI gene (formerly Entrezgene);Acc:510233]
whales	ENSBTAT00000014007	WDR92	0.00439031	WD repeat domain 92 [Source:VGNC Symbol;Acc:VGNC:50103]
whales	ENSBTAT00000000929	DUSP16	0.00443931	dual specificity phosphatase 16 [Source:VGNC Symbol;Acc:VGNC:28253]
whales	ENSBTAT00000029264	NEFL	0.00446982	neurofilament light [Source:VGNC Symbol;Acc:VGNC:31986]
whales	ENSBTAT00000000345	RNF17	0.00449825	ring finger protein 17 [Source:VGNC Symbol;Acc:VGNC:34035]
whales	ENSBTAT00000001415	GRM2	0.00463213	glutamate metabotropic receptor 2 [Source:VGNC Symbol;Acc:VGNC:29659]
whales	ENSBTAT00000026719	TNFRSF21	0.00465571	TNF receptor superfamily member 21 [Source:VGNC Symbol;Acc:VGNC:36166]
whales	ENSBTAT00000024863	ABHD3	0.00471417	abhydrolase domain containing 3, phospholipase [Source:VGNC Symbol;Acc:VGNC:58350]
whales	ENSBTAT00000023393	ZHX3	0.00476777	zinc fingers and homeoboxes 3 [Source:VGNC Symbol;Acc:VGNC:37184]
whales	ENSBTAT00000061371	NMU	0.0048064	neuromedin U [Source:VGNC Symbol;Acc:VGNC:32139]
whales	ENSBTAT00000017783	COL14A1	0.00481032	collagen type XIV alpha 1 chain [Source:VGNC Symbol;Acc:VGNC:53851]
whales	ENSBTAT00000074294	R3HDM1	0.00481049	R3H domain containing 1 [Source:VGNC Symbol;Acc:VGNC:57358]
whales	ENSBTAT00000017269	COG4	0.00494318	component of oligomeric golgi complex 4 [Source:VGNC Symbol;Acc:VGNC:27549]
whales	ENSBTAT00000002852	NDUFS2	0.00505561	NADH:ubiquinone oxidoreductase core subunit S2 [Source:VGNC Symbol;Acc:VGNC:31969]
whales	ENSBTAT00000078982	AAK1	0.00526539	AP2 associated kinase 1 [Source:VGNC Symbol;Acc:VGNC:25443]
whales	ENSBTAT00000003616	SEC24C	0.00531681	SEC24 homolog C, COPII coat complex component [Source:VGNC Symbol;Acc:VGNC:34415]
whales	ENSBTAT00000007911	CEP250	0.00534742	centrosomal protein 250 [Source:VGNC Symbol;Acc:VGNC:27200]
whales	ENSBTAT00000073742	ATP12A	0.00555016	ATPase H+/K+ transporting non-gastric alpha2 subunit [Source:VGNC Symbol;Acc:VGNC:26276]
whales	ENSBTAT00000001976	SH3RF1	0.00557058	SH3 domain containing ring finger 1 [Source:VGNC Symbol;Acc:VGNC:34579]
whales	ENSBTAT00000012118	ASB9	0.00557348	ankyrin repeat and SOCS box containing 9 [Source:VGNC Symbol;Acc:VGNC:26202]
whales	ENSBTAT00000006458	MAP4K4	0.00562655	mitogen-activated protein kinase kinase kinase kinase 4 [Source:VGNC Symbol;Acc:VGNC:31207]
whales	ENSBTAT00000026892	FEV	0.00573237	FEV transcription factor, ETS family member [Source:VGNC Symbol;Acc:VGNC:28956]
whales	ENSBTAT00000027999	P3H2	0.00576949	prolyl 3-hydroxylase 2 [Source:VGNC Symbol;Acc:VGNC:32533]
whales	ENSBTAT00000010526	DRC7	0.00577141	dynein regulatory complex subunit 7 [Source:VGNC Symbol;Acc:VGNC:28206]
whales	ENSBTAT00000004810	UCP2	0.00584421	uncoupling protein 2 [Source:VGNC Symbol;Acc:VGNC:36641]
whales	ENSBTAT00000061534	INTS4	0.00592159	integrator complex subunit 4 [Source:VGNC Symbol;Acc:VGNC:30230]
whales	ENSBTAT00000022582	PPIL4	0.00598863	peptidylprolyl isomerase like 4 [Source:VGNC Symbol;Acc:VGNC:33204]
whales	ENSBTAT00000009871	CKMT1A	0.00609963	creatine kinase, mitochondrial 1A [Source:NCBI gene (formerly Entrezgene);Acc:281692]
whales	ENSBTAT00000063383	FNDC7	0.00617193	fibronectin type III domain containing 7 [Source:VGNC Symbol;Acc:VGNC:29065]
whales	ENSBTAT00000020184	UBXN4	0.00620705	UBX domain protein 4 [Source:VGNC Symbol;Acc:VGNC:36627]
whales	ENSBTAT00000027792	UPF3B	0.00621408	UPF3B regulator of nonsense mediated mRNA decay [Source:VGNC Symbol;Acc:VGNC:36683]
whales	ENSBTAT00000009583	CDK19	0.00629721	cyclin dependent kinase 19 [Source:VGNC Symbol;Acc:VGNC:27122]
whales	ENSBTAT00000022420	ADAMTS15	0.00652098	ADAM metallopeptidase with thrombospondin type 1 motif 15 [Source:VGNC Symbol;Acc:VGNC:25619]
whales	ENSBTAT00000021739	PIK3R6	0.00670922	phosphoinositide-3-kinase regulatory subunit 6 [Source:VGNC Symbol;Acc:VGNC:32897]
whales	ENSBTAT00000061595	ZFHX4	0.00673203	zinc finger homeobox 4 [Source:VGNC Symbol;Acc:VGNC:37158]
whales	ENSBTAT00000076818	TMEM128	0.00673309	transmembrane protein 128 [Source:VGNC Symbol;Acc:VGNC:35961]
whales	ENSBTAT00000028276	COL11A1	0.0067717	collagen type XI alpha 1 chain [Source:VGNC Symbol;Acc:VGNC:50080]
whales	ENSBTAT00000020188	CDK20	0.00681706	cyclin dependent kinase 20 [Source:VGNC Symbol;Acc:VGNC:27124]
whales	ENSBTAT00000012196	CERKL	0.00682687	ceramide kinase like [Source:VGNC Symbol;Acc:VGNC:27223]
whales	ENSBTAT00000010239	MED12L	0.0068342	mediator complex subunit 12L [Source:VGNC Symbol;Acc:VGNC:53588]
whales	ENSBTAT00000003728	MCM7	0.00683655	minichromosome maintenance complex component 7 [Source:VGNC Symbol;Acc:VGNC:31313]
whales	ENSBTAT00000067671	CAPN5	0.0068759	calpain 5 [Source:VGNC Symbol;Acc:VGNC:26748]
whales	ENSBTAT00000025342	TAFA1	0.00690909	TAFA chemokine like family member 1 [Source:VGNC Symbol;Acc:VGNC:28777]
whales	ENSBTAT00000005354	ARMT1	0.00715708	acidic residue methyltransferase 1 [Source:VGNC Symbol;Acc:VGNC:53782]
whales	ENSBTAT00000025095	FBXL3	0.00731364	F-box and leucine rich repeat protein 3 [Source:VGNC Symbol;Acc:VGNC:52777]
whales	ENSBTAT00000064408	EXOC1L	0.0073165	exocyst complex component 1 like [Source:HGNC Symbol;Acc:HGNC:53433]
whales	ENSBTAT00000015778	C22H3orf62	0.0075605	chromosome 22 C3orf62 homolog [Source:VGNC Symbol;Acc:VGNC:49185]
whales	ENSBTAT00000028662	LMOD3	0.00765139	leiomodin 3 [Source:VGNC Symbol;Acc:VGNC:30940]
whales	ENSBTAT00000022392	LHFPL5	0.00783476	LHFPL tetraspan subfamily member 5 [Source:VGNC Symbol;Acc:VGNC:30868]
whales	ENSBTAT00000008738	TSSK6	0.00796003	testis specific serine kinase 6 [Source:VGNC Symbol;Acc:VGNC:50152]
whales	ENSBTAT00000027499	VPS45	0.00820033	vacuolar protein sorting 45 homolog [Source:VGNC Symbol;Acc:VGNC:36824]
whales	ENSBTAT00000086030	SPATS1	0.00821769	spermatogenesis associated serine rich 1 [Source:HGNC Symbol;Acc:HGNC:22957]
whales	ENSBTAT00000025308	PGM1	0.00822305	phosphoglucomutase 1 [Source:VGNC Symbol;Acc:VGNC:32793]
whales	ENSBTAT00000082014	SPOCK1	0.00834646	SPARC (osteonectin), cwcv and kazal like domains proteoglycan 1 [Source:NCBI gene (formerly Entrezgene);Acc:511211]
whales	ENSBTAT00000082103	TTLL9	0.0084023	tubulin tyrosine ligase like 9 [Source:VGNC Symbol;Acc:VGNC:36496]
whales	ENSBTAT00000002508	PDIA6	0.00856757	protein disulfide isomerase family A member 6 [Source:VGNC Symbol;Acc:VGNC:32700]
whales	ENSBTAT00000016421	CPD	0.00857183	carboxypeptidase D [Source:VGNC Symbol;Acc:VGNC:27647]
whales	ENSBTAT00000023218	GNS	0.00860737	glucosamine (N-acetyl)-6-sulfatase [Source:VGNC Symbol;Acc:VGNC:56204]
whales	ENSBTAT00000029071	DDX23	0.00861099	DEAD-box helicase 23 [Source:VGNC Symbol;Acc:VGNC:27959]
whales	ENSBTAT00000002387	GID8	0.00866145	GID complex subunit 8 homolog [Source:VGNC Symbol;Acc:VGNC:29353]
whales	ENSBTAT00000034108	S100A12	0.00867606	S100 calcium binding protein A12 [Source:VGNC Symbol;Acc:VGNC:59189]
whales	ENSBTAT00000005076	PER1	0.00872596	period circadian regulator 1 [Source:VGNC Symbol;Acc:VGNC:32748]
whales	ENSBTAT00000074142	DDX59	0.00880839	DEAD-box helicase 59 [Source:VGNC Symbol;Acc:VGNC:27980]
whales	ENSBTAT00000024529	UBE2J1	0.00882162	ubiquitin conjugating enzyme E2 J1 [Source:VGNC Symbol;Acc:VGNC:36585]
whales	ENSBTAT00000070757	MTSS1	0.00888483	MTSS I-BAR domain containing 1 [Source:VGNC Symbol;Acc:VGNC:31752]
whales	ENSBTAT00000010504	EPYC	0.0089927	epiphycan [Source:VGNC Symbol;Acc:VGNC:28558]
whales	ENSBTAT00000020325	ODF2	0.0090554	outer dense fiber of sperm tails 2 [Source:VGNC Symbol;Acc:VGNC:32401]
whales	ENSBTAT00000032523	FAM171A1	0.00908737	family with sequence similarity 171 member A1 [Source:VGNC Symbol;Acc:VGNC:28756]
whales	ENSBTAT00000004971	HDAC9	0.00910776	histone deacetylase 9 [Source:VGNC Symbol;Acc:VGNC:50614]
whales	ENSBTAT00000023165	PDCD6IP	0.00911072	programmed cell death 6 interacting protein [Source:VGNC Symbol;Acc:VGNC:32664]
whales	ENSBTAT00000012345	LCP2	0.00914022	lymphocyte cytosolic protein 2 [Source:VGNC Symbol;Acc:VGNC:30818]
whales	ENSBTAT00000036622	SV2C	0.00926409	synaptic vesicle glycoprotein 2C [Source:VGNC Symbol;Acc:VGNC:35496]
whales	ENSBTAT00000031738	LENG1	0.00927356	leukocyte receptor cluster member 1 [Source:VGNC Symbol;Acc:VGNC:30838]
whales	ENSBTAT00000002117	ZNF174	0.00927595	zinc finger protein 174 [Source:VGNC Symbol;Acc:VGNC:37215]
whales	ENSBTAT00000015047	NUGGC	0.00929927	nuclear GTPase, germinal center associated [Source:VGNC Symbol;Acc:VGNC:32347]
whales	ENSBTAT00000028049	SMARCD2	0.00935876	SWI/SNF related, matrix associated, actin dependent regulator of chromatin, subfamily d, member 2 [Source:VGNC Symbol;Acc:VGNC:34994]
whales	ENSBTAT00000061550	AK7	0.0093865	adenylate kinase 7 [Source:VGNC Symbol;Acc:VGNC:25776]
whales	ENSBTAT00000027372	UPK1A	0.00959234	uroplakin 1A [Source:VGNC Symbol;Acc:VGNC:36684]
whales	ENSBTAT00000011392	FAM110A	0.00962969	family with sequence similarity 110 member A [Source:VGNC Symbol;Acc:VGNC:28716]
whales	ENSBTAT00000009988	CWF19L1	0.00963531	CWF19 like cell cycle control factor 1 [Source:VGNC Symbol;Acc:VGNC:57313]
whales	ENSBTAT00000005978	UPRT	0.00971634	uracil phosphoribosyltransferase homolog [Source:VGNC Symbol;Acc:VGNC:36690]
whales	ENSBTAT00000016172	WWC2	0.00987663	WW and C2 domain containing 2 [Source:VGNC Symbol;Acc:VGNC:36975]
whales	ENSBTAT00000011710	ANO10	0.00991832	anoctamin 10 [Source:VGNC Symbol;Acc:VGNC:54405]
hippos	ENSBTAT00000001344	TM9SF4	0	transmembrane 9 superfamily member 4 [Source:VGNC Symbol;Acc:VGNC:35913]
hippos	ENSBTAT00000083103	FAM184B	0	family with sequence similarity 184 member B [Source:VGNC Symbol;Acc:VGNC:28766]
hippos	ENSBTAT00000019570	HELT	3e-09	helt bHLH transcription factor [Source:VGNC Symbol;Acc:VGNC:29806]
hippos	ENSBTAT00000079895	ADGRG6	5e-09	adhesion G protein-coupled receptor G6 [Source:VGNC Symbol;Acc:VGNC:25669]
hippos	ENSBTAT00000044911	ATP23	6.4e-08	ATP23 metallopeptidase and ATP synthase assembly factor homolog [Source:VGNC Symbol;Acc:VGNC:26289]
hippos	ENSBTAT00000020740	UTP6	2.15e-07	UTP6 small subunit processome component [Source:VGNC Symbol;Acc:VGNC:36748]
hippos	ENSBTAT00000040033	C1QTNF5	3.85e-07	C1q and TNF related 5 [Source:VGNC Symbol;Acc:VGNC:26625]
hippos	ENSBTAT00000057184	P2RY6	1.238e-06	pyrimidinergic receptor P2Y6 [Source:VGNC Symbol;Acc:VGNC:32530]
hippos	ENSBTAT00000052057	GJB6	2.163e-06	gap junction protein beta 6 [Source:VGNC Symbol;Acc:VGNC:29381]
hippos	ENSBTAT00000067991	SNRPB	7.71e-06	small nuclear ribonucleoprotein polypeptides B and B1 [Source:VGNC Symbol;Acc:VGNC:35076]
hippos	ENSBTAT00000085985	DDHD1	1.0375e-05	DDHD domain containing 1 [Source:VGNC Symbol;Acc:VGNC:27943]
hippos	ENSBTAT00000061021	HCN1	1.136e-05	hyperpolarization activated cyclic nucleotide gated potassium channel 1 [Source:VGNC Symbol;Acc:VGNC:29776]
hippos	ENSBTAT00000081693	HSP90AB1	1.6624e-05	heat shock protein 90 alpha family class B member 1 [Source:VGNC Symbol;Acc:VGNC:55918]
hippos	ENSBTAT00000021878	CACHD1	1.7452e-05	cache domain containing 1 [Source:VGNC Symbol;Acc:VGNC:26671]
hippos	ENSBTAT00000015410	PDS5B	1.9157e-05	PDS5 cohesin associated factor B [Source:VGNC Symbol;Acc:VGNC:32718]
hippos	ENSBTAT00000023757	GNA12	2.3289e-05	G protein subunit alpha 12 [Source:VGNC Symbol;Acc:VGNC:29445]
hippos	ENSBTAT00000073964	BMPR2	2.8491e-05	bone morphotic protein receptor type 2 [Source:VGNC Symbol;Acc:VGNC:26526]
hippos	ENSBTAT00000005899	ESR2	3.1431e-05	estrogen receptor 2 [Source:VGNC Symbol;Acc:VGNC:28605]
hippos	ENSBTAT00000069859	EXOSC6	3.525e-05	exosome component 6 [Source:NCBI gene (formerly Entrezgene);Acc:100126247]
hippos	ENSBTAT00000027346	SEC31A	3.6302e-05	SEC31 homolog A, COPII coat complex component [Source:VGNC Symbol;Acc:VGNC:34417]
hippos	ENSBTAT00000026027	ADTRP	3.8737e-05	androgen dependent TFPI regulating protein [Source:VGNC Symbol;Acc:VGNC:25702]
hippos	ENSBTAT00000075871	RAB31	4.9802e-05	RAB31, member RAS onco family [Source:VGNC Symbol;Acc:VGNC:33640]
hippos	ENSBTAT00000013438	TADA2B	6.0127e-05	transcriptional adaptor 2B [Source:NCBI gene (formerly Entrezgene);Acc:515581]
hippos	ENSBTAT00000082660	CCDC47	6.6026e-05	coiled-coil domain containing 47 [Source:VGNC Symbol;Acc:VGNC:97247]
hippos	ENSBTAT00000024799	UNC45A	9.8935e-05	unc-45 myosin chaperone A [Source:VGNC Symbol;Acc:VGNC:36667]
hippos	ENSBTAT00000063521	RCN1	9.9288e-05	reticulocalbin 1 [Source:VGNC Symbol;Acc:VGNC:33831]
hippos	ENSBTAT00000001674	PLG	0.000110721	plasminogen [Source:NCBI gene (formerly Entrezgene);Acc:280897]
hippos	ENSBTAT00000022855	CHRNA4	0.000117287	cholinergic receptor nicotinic alpha 4 subunit [Source:VGNC Symbol;Acc:VGNC:27326]
hippos	ENSBTAT00000052708	FRMD6	0.000132232	FERM domain containing 6 [Source:VGNC Symbol;Acc:VGNC:29117]
hippos	ENSBTAT00000009800	CFB	0.000151476	complement factor B [Source:NCBI gene (formerly Entrezgene);Acc:514076]
hippos	ENSBTAT00000017086	LPL	0.000163258	lipoprotein lipase [Source:VGNC Symbol;Acc:VGNC:30969]
hippos	ENSBTAT00000068436	RANBP2	0.000175482	RAN binding protein 2 [Source:NCBI gene (formerly Entrezgene);Acc:785768]
hippos	ENSBTAT00000031148	RNF128	0.00018789	ring finger protein 128 [Source:VGNC Symbol;Acc:VGNC:34019]
hippos	ENSBTAT00000017678	SIDT1	0.000209275	SID1 transmembrane family member 1 [Source:VGNC Symbol;Acc:VGNC:53605]
hippos	ENSBTAT00000007132	KCNC1	0.00022926	potassium voltage-gated channel subfamily C member 1 [Source:VGNC Symbol;Acc:VGNC:30432]
hippos	ENSBTAT00000068142	PTH1R	0.000245225	parathyroid hormone 1 receptor [Source:VGNC Symbol;Acc:VGNC:33514]
hippos	ENSBTAT00000061543	SCN8A	0.000319265	sodium voltage-gated channel alpha subunit 8 [Source:VGNC Symbol;Acc:VGNC:34354]
hippos	ENSBTAT00000005496	DIABLO	0.000333343	diablo IAP-binding mitochondrial protein [Source:VGNC Symbol;Acc:VGNC:28061]
hippos	ENSBTAT00000018305	MIOS	0.000348618	meiosis regulator for oocyte development [Source:VGNC Symbol;Acc:VGNC:31481]
hippos	ENSBTAT00000018746	MBNL3	0.000349548	muscleblind like splicing regulator 3 [Source:VGNC Symbol;Acc:VGNC:31285]
hippos	ENSBTAT00000019317	KEL	0.000393803	Kell metallo-endopeptidase [Source:VGNC Symbol;Acc:VGNC:30538]
hippos	ENSBTAT00000028617	COL3A1	0.000440428	collagen type III alpha 1 chain [Source:VGNC Symbol;Acc:VGNC:27565]
hippos	ENSBTAT00000018227	BRINP2	0.000493455	BMP/retinoic acid inducible neural specific 2 [Source:VGNC Symbol;Acc:VGNC:58363]
hippos	ENSBTAT00000063219	IRX2	0.000500707	iroquois homeobox 2 [Source:VGNC Symbol;Acc:VGNC:54439]
hippos	ENSBTAT00000023678	EFHC1	0.000542504	EF-hand domain containing 1 [Source:VGNC Symbol;Acc:VGNC:28351]
hippos	ENSBTAT00000013985	PAICS	0.000544737	phosphoribosylaminoimidazole carboxylase, phosphoribosylaminoimidazole succinocarboxamide synthetase [Source:NCBI gene (formerly Entrezgene);Acc:404170]
hippos	ENSBTAT00000048571	MEP1B	0.000604423	meprin A subunit beta [Source:VGNC Symbol;Acc:VGNC:31389]
hippos	ENSBTAT00000045157	SART3	0.000625648	spliceosome associated factor 3, U4/U6 recycling protein [Source:VGNC Symbol;Acc:VGNC:57216]
hippos	ENSBTAT00000075023	LIPG	0.000693718	lipase G, endothelial type [Source:HGNC Symbol;Acc:HGNC:6623]
hippos	ENSBTAT00000012345	LCP2	0.000729674	lymphocyte cytosolic protein 2 [Source:VGNC Symbol;Acc:VGNC:30818]
hippos	ENSBTAT00000022180	PPID	0.000866471	peptidylprolyl isomerase D [Source:VGNC Symbol;Acc:VGNC:33197]
hippos	ENSBTAT00000072992	PRPSAP2	0.000867129	phosphoribosyl pyrophosphate synthetase associated protein 2 [Source:VGNC Symbol;Acc:VGNC:33387]
hippos	ENSBTAT00000024390	EXOSC7	0.000899971	exosome component 7 [Source:VGNC Symbol;Acc:VGNC:28661]
hippos	ENSBTAT00000057275	BNC2	0.000901996	basonuclin 2 [Source:VGNC Symbol;Acc:VGNC:56936]
hippos	ENSBTAT00000017783	COL14A1	0.000914223	collagen type XIV alpha 1 chain [Source:VGNC Symbol;Acc:VGNC:53851]
hippos	ENSBTAT00000087010	PHACTR3	0.000973481	phosphatase and actin regulator 3 [Source:VGNC Symbol;Acc:VGNC:57015]
hippos	ENSBTAT00000023702	SEC13	0.00107082	SEC13 homolog, nuclear pore and COPII coat complex component [Source:VGNC Symbol;Acc:VGNC:34403]
hippos	ENSBTAT00000005525	MAP3K2	0.00108348	mitogen-activated protein kinase kinase kinase 2 [Source:VGNC Symbol;Acc:VGNC:31195]
hippos	ENSBTAT00000034135	PIGC	0.00109055	phosphatidylinositol glycan anchor biosynthesis class C [Source:NCBI gene (formerly Entrezgene);Acc:510483]
hippos	ENSBTAT00000061349	CDK6	0.00109226	cyclin dependent kinase 6 [Source:VGNC Symbol;Acc:VGNC:27133]
hippos	ENSBTAT00000084217	EIF4ENIF1	0.00122518	eukaryotic translation initiation factor 4E nuclear import factor 1 [Source:VGNC Symbol;Acc:VGNC:28414]
hippos	ENSBTAT00000063888	COL20A1	0.00123427	collagen type XX alpha 1 chain [Source:VGNC Symbol;Acc:VGNC:27562]
hippos	ENSBTAT00000085930	AQP5	0.00129838	aquaporin 5 [Source:VGNC Symbol;Acc:VGNC:26048]
hippos	ENSBTAT00000024298	CHRNA1	0.00142013	cholinergic receptor nicotinic alpha 1 subunit [Source:VGNC Symbol;Acc:VGNC:27322]
hippos	ENSBTAT00000004312	NOL6	0.0015135	nucleolar protein 6 [Source:VGNC Symbol;Acc:VGNC:32158]
hippos	ENSBTAT00000032005	PPP1R14A	0.00157053	protein phosphatase 1 regulatory inhibitor subunit 14A [Source:VGNC Symbol;Acc:VGNC:33226]
hippos	ENSBTAT00000017174	NCAPH	0.00163416	non-SMC condensin I complex subunit H [Source:VGNC Symbol;Acc:VGNC:31905]
hippos	ENSBTAT00000052705	ENSBTAG00000001442	0.00168631	nan
hippos	ENSBTAT00000003468	MED18	0.00169712	mediator complex subunit 18 [Source:VGNC Symbol;Acc:VGNC:31355]
hippos	ENSBTAT00000065393	ENSBTAG00000047904	0.00173024	nan
hippos	ENSBTAT00000003515	GNAI1	0.00175068	G protein subunit alpha i1 [Source:VGNC Symbol;Acc:VGNC:29449]
hippos	ENSBTAT00000078166	TMEM243	0.00177983	transmembrane protein 243 [Source:VGNC Symbol;Acc:VGNC:36054]
hippos	ENSBTAT00000008181	NIM1K	0.0018249	NIM1 serine/threonine protein kinase [Source:VGNC Symbol;Acc:VGNC:50132]
hippos	ENSBTAT00000003701	TMEM63A	0.00184065	transmembrane protein 63A [Source:VGNC Symbol;Acc:VGNC:36103]
hippos	ENSBTAT00000028266	FBXL5	0.00184563	F-box and leucine rich repeat protein 5 [Source:VGNC Symbol;Acc:VGNC:28891]
hippos	ENSBTAT00000017152	EDEM1	0.00188839	ER degradation enhancing alpha-mannosidase like protein 1 [Source:VGNC Symbol;Acc:VGNC:28322]
hippos	ENSBTAT00000000419	MAPK8IP1	0.00189607	mitogen-activated protein kinase 8 interacting protein 1 [Source:VGNC Symbol;Acc:VGNC:31224]
hippos	ENSBTAT00000028262	UBR5	0.0019673	ubiquitin protein ligase E3 component n-recognin 5 [Source:VGNC Symbol;Acc:VGNC:36619]
hippos	ENSBTAT00000080981	STRADA	0.00201974	STE20 related adaptor alpha [Source:VGNC Symbol;Acc:VGNC:35418]
hippos	ENSBTAT00000022763	ALB	0.00202001	albumin [Source:VGNC Symbol;Acc:VGNC:53687]
hippos	ENSBTAT00000011169	CALCRL	0.00203751	calcitonin receptor like receptor [Source:VGNC Symbol;Acc:VGNC:26705]
hippos	ENSBTAT00000020123	KLK7	0.0020518	kallikrein related peptidase 7 [Source:VGNC Symbol;Acc:VGNC:30681]
hippos	ENSBTAT00000014138	CSTA	0.0021172	cystatin A [Source:VGNC Symbol;Acc:VGNC:27779]
hippos	ENSBTAT00000010802	RRM2	0.00218383	ribonucleotide reductase regulatory subunit M2 [Source:VGNC Symbol;Acc:VGNC:34165]
hippos	ENSBTAT00000026836	TEK	0.00222065	TEK receptor tyrosine kinase [Source:VGNC Symbol;Acc:VGNC:35735]
hippos	ENSBTAT00000086616	LMO7	0.00224072	LIM domain 7 [Source:VGNC Symbol;Acc:VGNC:30937]
hippos	ENSBTAT00000024431	R3HDM2	0.00225296	R3H domain containing 2 [Source:NCBI gene (formerly Entrezgene);Acc:613499]
hippos	ENSBTAT00000011575	HTR7	0.00230876	5-hydroxytryptamine receptor 7 [Source:VGNC Symbol;Acc:VGNC:30003]
hippos	ENSBTAT00000068172	TRIM36	0.00246499	tripartite motif containing 36 [Source:VGNC Symbol;Acc:VGNC:36331]
hippos	ENSBTAT00000010477	ATP9B	0.00246505	ATPase phospholipid transporting 9B (putative) [Source:NCBI gene (formerly Entrezgene);Acc:510301]
hippos	ENSBTAT00000033470	ACADM	0.00251267	acyl-CoA dehydrogenase medium chain [Source:VGNC Symbol;Acc:VGNC:25524]
hippos	ENSBTAT00000020221	KLHDC8A	0.00257414	kelch domain containing 8A [Source:VGNC Symbol;Acc:VGNC:30639]
hippos	ENSBTAT00000006027	PLPPR5	0.00268617	phospholipid phosphatase related 5 [Source:VGNC Symbol;Acc:VGNC:55659]
hippos	ENSBTAT00000078997	MAP4K5	0.00272644	mitogen-activated protein kinase kinase kinase kinase 5 [Source:VGNC Symbol;Acc:VGNC:31208]
hippos	ENSBTAT00000001704	LTF	0.00274019	lactotransferrin [Source:VGNC Symbol;Acc:VGNC:31077]
hippos	ENSBTAT00000028105	CLVS2	0.00276639	clavesin 2 [Source:VGNC Symbol;Acc:VGNC:27474]
hippos	ENSBTAT00000024996	RND1	0.00280928	Rho family GTPase 1 [Source:VGNC Symbol;Acc:VGNC:34004]
hippos	ENSBTAT00000033711	TTF2	0.00281517	transcription termination factor 2 [Source:VGNC Symbol;Acc:VGNC:36484]
hippos	ENSBTAT00000020505	TMEM170A	0.00283472	transmembrane protein 170A [Source:NCBI gene (formerly Entrezgene);Acc:790244]
hippos	ENSBTAT00000018375	ENSBTAG00000013836	0.00286424	nan
hippos	ENSBTAT00000067741	PACRGL	0.00286873	parkin coregulated like [Source:VGNC Symbol;Acc:VGNC:32540]
hippos	ENSBTAT00000024202	ASB4	0.0029598	ankyrin repeat and SOCS box containing 4 [Source:VGNC Symbol;Acc:VGNC:26197]
hippos	ENSBTAT00000021975	MBOAT1	0.00302811	membrane bound O-acyltransferase domain containing 1 [Source:VGNC Symbol;Acc:VGNC:31286]
hippos	ENSBTAT00000069908	INSIG1	0.00304061	insulin induced 1 [Source:VGNC Symbol;Acc:VGNC:30217]
hippos	ENSBTAT00000017276	MCUB	0.00313041	mitochondrial calcium uniporter dominant negative subunit beta [Source:VGNC Symbol;Acc:VGNC:31326]
hippos	ENSBTAT00000007664	MERTK	0.00319826	MER proto-onco, tyrosine kinase [Source:VGNC Symbol;Acc:VGNC:31391]
hippos	ENSBTAT00000044419	SPDYA	0.00326665	speedy/RINGO cell cycle regulator family member A [Source:VGNC Symbol;Acc:VGNC:54492]
hippos	ENSBTAT00000020766	BPNT2	0.00335804	3'(2'), 5'-bisphosphate nucleotidase 2 [Source:VGNC Symbol;Acc:VGNC:30187]
hippos	ENSBTAT00000019836	CNOT3	0.0033643	CCR4-NOT transcription complex subunit 3 [Source:VGNC Symbol;Acc:VGNC:27518]
hippos	ENSBTAT00000054745	ENG	0.00340619	endoglin [Source:VGNC Symbol;Acc:VGNC:102821]
hippos	ENSBTAT00000071373	NCOA2	0.00346878	nuclear receptor coactivator 2 [Source:VGNC Symbol;Acc:VGNC:50226]
hippos	ENSBTAT00000086849	HP	0.0036813	haptoglobin [Source:NCBI gene (formerly Entrezgene);Acc:280692]
hippos	ENSBTAT00000061268	MPHOSPH8	0.00381506	M-phase phosphoprotein 8 [Source:VGNC Symbol;Acc:VGNC:31575]
hippos	ENSBTAT00000074698	TM4SF18	0.00395517	transmembrane 4 L six family member 18 [Source:VGNC Symbol;Acc:VGNC:35904]
hippos	ENSBTAT00000031269	PARG	0.00401265	poly(ADP-ribose) glycohydrolase [Source:NCBI gene (formerly Entrezgene);Acc:281377]
hippos	ENSBTAT00000002345	MICOS13	0.0040404	mitochondrial contact site and cristae organizing system subunit 13 [Source:VGNC Symbol;Acc:VGNC:52730]
hippos	ENSBTAT00000001952	NWD2	0.0040669	NACHT and WD repeat domain containing 2 [Source:VGNC Symbol;Acc:VGNC:32374]
hippos	ENSBTAT00000014572	FRZB	0.0040834	frizzled related protein [Source:VGNC Symbol;Acc:VGNC:29124]
hippos	ENSBTAT00000010356	PSIP1	0.00410324	PC4 and SFRS1 interacting protein 1 [Source:VGNC Symbol;Acc:VGNC:33436]
hippos	ENSBTAT00000019746	ZC3H7A	0.00425117	zinc finger CCCH-type containing 7A [Source:VGNC Symbol;Acc:VGNC:37108]
hippos	ENSBTAT00000022082	MRPL53	0.00427884	mitochondrial ribosomal protein L53 [Source:VGNC Symbol;Acc:VGNC:31648]
hippos	ENSBTAT00000019353	KIFBP	0.00427924	kinesin family binding protein [Source:VGNC Symbol;Acc:VGNC:30592]
hippos	ENSBTAT00000000989	DCTN6	0.00429741	dynactin subunit 6 [Source:VGNC Symbol;Acc:VGNC:27933]
hippos	ENSBTAT00000023036	ATG13	0.00450565	autophagy related 13 [Source:VGNC Symbol;Acc:VGNC:26251]
hippos	ENSBTAT00000009832	EIF3B	0.00462054	eukaryotic translation initiation factor 3 subunit B [Source:VGNC Symbol;Acc:VGNC:28393]
hippos	ENSBTAT00000021981	SLC25A30	0.00463858	solute carrier family 25 member 30 [Source:VGNC Symbol;Acc:VGNC:34756]
hippos	ENSBTAT00000005164	SNX20	0.00465996	sorting nexin 20 [Source:VGNC Symbol;Acc:VGNC:35101]
hippos	ENSBTAT00000024253	CHI3L1	0.00489882	chitinase 3 like 1 [Source:VGNC Symbol;Acc:VGNC:55039]
hippos	ENSBTAT00000056959	H2BC12	0.00499353	H2B clustered histone 12 [Source:VGNC Symbol;Acc:VGNC:83582]
hippos	ENSBTAT00000074239	PEX5	0.00499445	peroxisomal biosis factor 5 [Source:VGNC Symbol;Acc:VGNC:32761]
hippos	ENSBTAT00000022677	ABCB10	0.00504264	ATP binding cassette subfamily B member 10 [Source:VGNC Symbol;Acc:VGNC:25462]
hippos	ENSBTAT00000063921	ENSBTAG00000013917	0.00509876	nan
hippos	ENSBTAT00000011527	OLIG3	0.00516637	oligodendrocyte transcription factor 3 [Source:VGNC Symbol;Acc:VGNC:32426]
hippos	ENSBTAT00000004547	ENPP4	0.00519974	ectonucleotide pyrophosphatase/phosphodiesterase 4 [Source:VGNC Symbol;Acc:VGNC:49551]
hippos	ENSBTAT00000018380	TRIT1	0.00525594	tRNA isopentenyltransferase 1 [Source:VGNC Symbol;Acc:VGNC:36363]
hippos	ENSBTAT00000009300	CPB2	0.0053283	carboxypeptidase B2 [Source:VGNC Symbol;Acc:VGNC:27646]
hippos	ENSBTAT00000006490	KLHDC2	0.00535512	kelch domain containing 2 [Source:VGNC Symbol;Acc:VGNC:30635]
hippos	ENSBTAT00000008604	MCCC1	0.00552975	methylcrotonoyl-CoA carboxylase 1 [Source:VGNC Symbol;Acc:VGNC:31298]
hippos	ENSBTAT00000076798	TBC1D1	0.00553927	TBC1 domain family member 1 [Source:VGNC Symbol;Acc:VGNC:35623]
hippos	ENSBTAT00000054341	MRC1	0.0055445	mannose receptor C-type 1 [Source:VGNC Symbol;Acc:VGNC:31598]
hippos	ENSBTAT00000023441	GFPT1	0.00562494	glutamine--fructose-6-phosphate transaminase 1 [Source:VGNC Symbol;Acc:VGNC:29330]
hippos	ENSBTAT00000078639	SLC35G1	0.00571745	solute carrier family 35 member G1 [Source:VGNC Symbol;Acc:VGNC:55969]
hippos	ENSBTAT00000017887	ETV2	0.00582673	ETS variant transcription factor 2 [Source:VGNC Symbol;Acc:VGNC:28629]
hippos	ENSBTAT00000070567	RUNX3	0.00585784	RUNX family transcription factor 3 [Source:NCBI gene (formerly Entrezgene);Acc:617389]
hippos	ENSBTAT00000086736	OTX1	0.00590193	orthodenticle homeobox 1 [Source:VGNC Symbol;Acc:VGNC:32502]
hippos	ENSBTAT00000020867	WWP1	0.00591516	WW domain containing E3 ubiquitin protein ligase 1 [Source:VGNC Symbol;Acc:VGNC:36978]
hippos	ENSBTAT00000000341	YKT6	0.00595747	YKT6 v-SNARE homolog [Source:VGNC Symbol;Acc:VGNC:37030]
hippos	ENSBTAT00000010730	CLCA1	0.0060694	chloride channel accessory 1 [Source:VGNC Symbol;Acc:VGNC:27392]
hippos	ENSBTAT00000026654	CDC5L	0.0061295	cell division cycle 5 like [Source:VGNC Symbol;Acc:VGNC:27080]
hippos	ENSBTAT00000016319	REPS1	0.00624202	RALBP1 associated Eps domain containing 1 [Source:VGNC Symbol;Acc:VGNC:33869]
hippos	ENSBTAT00000085035	RALGAPA1	0.00627135	Ral GTPase activating protein catalytic subunit alpha 1 [Source:VGNC Symbol;Acc:VGNC:33701]
hippos	ENSBTAT00000054397	CLIC4	0.00631427	chloride intracellular channel 4 [Source:VGNC Symbol;Acc:VGNC:27442]
hippos	ENSBTAT00000068462	KCTD1	0.00637669	potassium channel tetramerization domain containing 1 [Source:NCBI gene (formerly Entrezgene);Acc:784587]
hippos	ENSBTAT00000023124	LGI2	0.00641006	leucine rich repeat LGI family member 2 [Source:VGNC Symbol;Acc:VGNC:30857]
hippos	ENSBTAT00000014501	CRTC3	0.0064711	CREB regulated transcription coactivator 3 [Source:VGNC Symbol;Acc:VGNC:27729]
hippos	ENSBTAT00000049360	ENSBTAG00000052363	0.00647359	nan
hippos	ENSBTAT00000075614	PUM2	0.00649701	pumilio RNA binding family member 2 [Source:VGNC Symbol;Acc:VGNC:33570]
hippos	ENSBTAT00000012194	ITGA4	0.00650756	integrin subunit alpha 4 [Source:VGNC Symbol;Acc:VGNC:30316]
hippos	ENSBTAT00000004721	SEC24D	0.00655368	SEC24 homolog D, COPII coat complex component [Source:VGNC Symbol;Acc:VGNC:34416]
hippos	ENSBTAT00000015436	C24H18orf21	0.00657695	chromosome 24 C18orf21 homolog [Source:VGNC Symbol;Acc:VGNC:56360]
hippos	ENSBTAT00000068928	RORB	0.00663111	RAR related orphan receptor B [Source:VGNC Symbol;Acc:VGNC:34089]
hippos	ENSBTAT00000000800	PRCC	0.00677174	proline rich mitotic checkpoint control factor [Source:VGNC Symbol;Acc:VGNC:56085]
hippos	ENSBTAT00000022764	ANKRD33	0.00685909	ankyrin repeat domain 33 [Source:VGNC Symbol;Acc:VGNC:25922]
hippos	ENSBTAT00000013358	ALDH1A2	0.0069189	aldehyde dehydrogenase 1 family member A2 [Source:VGNC Symbol;Acc:VGNC:25809]
hippos	ENSBTAT00000000256	SHROOM2	0.00692488	shroom family member 2 [Source:HGNC Symbol;Acc:HGNC:630]
hippos	ENSBTAT00000004333	ZBTB10	0.00708252	zinc finger and BTB domain containing 10 [Source:VGNC Symbol;Acc:VGNC:37058]
hippos	ENSBTAT00000076871	ENSBTAG00000049233	0.0072255	nan
hippos	ENSBTAT00000031231	FAM174B	0.00731338	family with sequence similarity 174 member B [Source:VGNC Symbol;Acc:VGNC:28762]
hippos	ENSBTAT00000016333	ROR1	0.00735734	receptor tyrosine kinase like orphan receptor 1 [Source:VGNC Symbol;Acc:VGNC:55673]
hippos	ENSBTAT00000028165	ENSBTAG00000047749	0.00739754	nan
hippos	ENSBTAT00000080735	PFDN4	0.00749842	prefoldin subunit 4 [Source:NCBI gene (formerly Entrezgene);Acc:514621]
hippos	ENSBTAT00000034512	ZFYVE28	0.00753401	zinc finger FYVE-type containing 28 [Source:VGNC Symbol;Acc:VGNC:37178]
hippos	ENSBTAT00000013081	UPK3A	0.00764235	uroplakin 3A [Source:VGNC Symbol;Acc:VGNC:36687]
hippos	ENSBTAT00000027866	EVX1	0.00767447	even-skipped homeobox 1 [Source:VGNC Symbol;Acc:VGNC:28637]
hippos	ENSBTAT00000000734	OCLN	0.00792814	occludin [Source:VGNC Symbol;Acc:VGNC:32397]
hippos	ENSBTAT00000062966	OVOL2	0.00800367	ovo like zinc finger 2 [Source:VGNC Symbol;Acc:VGNC:32506]
hippos	ENSBTAT00000000626	HAVCR2	0.00835582	hepatitis A virus cellular receptor 2 [Source:NCBI gene (formerly Entrezgene);Acc:768047]
hippos	ENSBTAT00000070005	RADX	0.00848215	RPA1 related single stranded DNA binding protein, X-linked [Source:VGNC Symbol;Acc:VGNC:52760]
hippos	ENSBTAT00000002437	NRL	0.00854943	neural retina leucine zipper [Source:VGNC Symbol;Acc:VGNC:55129]
hippos	ENSBTAT00000009749	PAPOLG	0.00869802	poly(A) polymerase gamma [Source:NCBI gene (formerly Entrezgene);Acc:529071]
hippos	ENSBTAT00000074592	MEIS1	0.00880696	Meis homeobox 1 [Source:VGNC Symbol;Acc:VGNC:31381]
hippos	ENSBTAT00000087370	ACACA	0.00880969	acetyl-CoA carboxylase alpha [Source:VGNC Symbol;Acc:VGNC:25519]
hippos	ENSBTAT00000060948	REV3L	0.00891528	REV3 like, DNA directed polymerase zeta catalytic subunit [Source:VGNC Symbol;Acc:VGNC:33883]
hippos	ENSBTAT00000068471	NIN	0.00901631	ninein [Source:VGNC Symbol;Acc:VGNC:32077]
hippos	ENSBTAT00000003865	DNAJC13	0.00911098	DnaJ heat shock protein family (Hsp40) member C13 [Source:VGNC Symbol;Acc:VGNC:53532]
hippos	ENSBTAT00000071464	LMTK2	0.00922843	lemur tyrosine kinase 2 [Source:VGNC Symbol;Acc:VGNC:30941]
hippos	ENSBTAT00000007189	NDUFA9	0.00938914	NADH:ubiquinone oxidoreductase subunit A9 [Source:VGNC Symbol;Acc:VGNC:56233]
hippos	ENSBTAT00000009295	ZC3H13	0.00940172	zinc finger CCCH-type containing 13 [Source:VGNC Symbol;Acc:VGNC:37101]
hippos	ENSBTAT00000008501	TSEN34	0.00955852	tRNA splicing endonuclease subunit 34 [Source:VGNC Symbol;Acc:VGNC:36411]
hippos	ENSBTAT00000071208	LPAR2	0.00982604	lysophosphatidic acid receptor 2 [Source:VGNC Symbol;Acc:VGNC:30956]
hippos	ENSBTAT00000021039	PIWIL2	0.0098484	piwi like RNA-mediated silencing 2 [Source:VGNC Symbol;Acc:VGNC:32928]
whippomorpha	ENSBTAT00000073880	ENSBTAG00000054139	0	nan
whippomorpha	ENSBTAT00000016301	SCNN1B	0	sodium channel epithelial 1 subunit beta [Source:HGNC Symbol;Acc:HGNC:10600]
whippomorpha	ENSBTAT00000021951	SCN1A	1.2831e-05	sodium voltage-gated channel alpha subunit 1 [Source:VGNC Symbol;Acc:VGNC:34345]
whippomorpha	ENSBTAT00000028617	COL3A1	1.5202e-05	collagen type III alpha 1 chain [Source:VGNC Symbol;Acc:VGNC:27565]
whippomorpha	ENSBTAT00000001344	TM9SF4	8.8993e-05	transmembrane 9 superfamily member 4 [Source:VGNC Symbol;Acc:VGNC:35913]
whippomorpha	ENSBTAT00000050344	MCC	0.000101321	MCC regulator of WNT signaling pathway [Source:VGNC Symbol;Acc:VGNC:54784]
whippomorpha	ENSBTAT00000067996	IPO5	0.000121753	importin 5 [Source:VGNC Symbol;Acc:VGNC:30243]
whippomorpha	ENSBTAT00000043370	PDCL	0.000865191	phosducin like [Source:VGNC Symbol;Acc:VGNC:32665]
whippomorpha	ENSBTAT00000072742	PPIP5K2	0.00107033	diphosphoinositol pentakisphosphate kinase 2 [Source:VGNC Symbol;Acc:VGNC:33207]
whippomorpha	ENSBTAT00000001499	RNF165	0.00123319	ring finger protein 165 [Source:VGNC Symbol;Acc:VGNC:34032]
whippomorpha	ENSBTAT00000019675	ZBTB2	0.00147167	zinc finger and BTB domain containing 2 [Source:VGNC Symbol;Acc:VGNC:37064]
whippomorpha	ENSBTAT00000071767	KDM5A	0.00150809	lysine demethylase 5A [Source:VGNC Symbol;Acc:VGNC:30530]
whippomorpha	ENSBTAT00000017600	SNAI2	0.00270991	snail family transcriptional repressor 2 [Source:VGNC Symbol;Acc:VGNC:35048]
whippomorpha	ENSBTAT00000011375	PLEKHF1	0.00314215	pleckstrin homology and FYVE domain containing 1 [Source:VGNC Symbol;Acc:VGNC:33012]
whippomorpha	ENSBTAT00000003961	SPIN1	0.0044726	spindlin 1 [Source:VGNC Symbol;Acc:VGNC:35217]
whippomorpha	ENSBTAT00000019954	HMGCLL1	0.00487377	3-hydroxymethyl-3-methylglutaryl-CoA lyase like 1 [Source:VGNC Symbol;Acc:VGNC:29878]
whippomorpha	ENSBTAT00000079106	UBA1	0.00494332	ubiquitin like modifier activating enzyme 1 [Source:VGNC Symbol;Acc:VGNC:36561]
whippomorpha	ENSBTAT00000033470	ACADM	0.00562662	acyl-CoA dehydrogenase medium chain [Source:VGNC Symbol;Acc:VGNC:25524]
whippomorpha	ENSBTAT00000010434	PRIM2	0.00573338	DNA primase subunit 2 [Source:VGNC Symbol;Acc:VGNC:49563]
whippomorpha	ENSBTAT00000005329	ZNF106	0.00589841	zinc finger protein 106 [Source:VGNC Symbol;Acc:VGNC:37207]
whippomorpha	ENSBTAT00000020731	ERMP1	0.00638151	endoplasmic reticulum metallopeptidase 1 [Source:VGNC Symbol;Acc:VGNC:28592]
whippomorpha	ENSBTAT00000001674	PLG	0.0068007	plasminogen [Source:NCBI gene (formerly Entrezgene);Acc:280897]
whippomorpha	ENSBTAT00000023342	QRSL1	0.00716908	glutaminyl-tRNA amidotransferase subunit QRSL1 [Source:NCBI gene (formerly Entrezgene);Acc:532822]
whippomorpha	ENSBTAT00000017580	SLC25A4	0.00742227	solute carrier family 25 member 4 [Source:VGNC Symbol;Acc:VGNC:34765]
whippomorpha	ENSBTAT00000008159	LOXL2	0.0074593	lysyl oxidase like 2 [Source:VGNC Symbol;Acc:VGNC:30953]
whippomorpha	ENSBTAT00000026272	ST14	0.00795355	ST14 transmembrane serine protease matriptase [Source:NCBI gene (formerly Entrezgene);Acc:767617]
whippomorpha	ENSBTAT00000010906	YLPM1	0.00833448	YLP motif containing 1 [Source:VGNC Symbol;Acc:VGNC:37031]
whippomorpha	ENSBTAT00000048411	HEXB	0.00896954	hexosaminidase subunit beta [Source:NCBI gene (formerly Entrezgene);Acc:618571]
whippomorpha	ENSBTAT00000005693	SLC5A7	0.00897063	solute carrier family 5 member 7 [Source:VGNC Symbol;Acc:VGNC:34910]
whippomorpha	ENSBTAT00000011376	KCNN1	0.00908529	potassium calcium-activated channel subfamily N member 1 [Source:VGNC Symbol;Acc:VGNC:30483]
whippomorpha	ENSBTAT00000023206	EFEMP1	0.00987238	EGF containing fibulin extracellular matrix protein 1 [Source:VGNC Symbol;Acc:VGNC:28348]

## Sheet: Table S7
Supplementary Table S7. Hippos specific CNEs
Human genome location (hg38)	Hippo genome location	Related genes	CNE ID
chr1:102890448-102890511	chr1:87565795-230615339	COL11A1	CNE_H1
chr1:208240834-208240897	chr3:148162077-190109974	PLXNA2	CNE_H2
chr1:3438044-3438513	HiC_scaffold_85:369478-427530	PRDM16	CNE_H3
chr1:63009451-63011904	chr1:152373725-230615339	FOXD3	CNE_H4
chr1:82823066-82823520	chr1:170585043-230615339	ADGRL2	CNE_H5
chr1:8599640-8599819	chr1:4352454-230615339	RERE	CNE_H6
chr2:163602613-163603802	chr9:130667785-139430547	FIGN	CNE_H7
chr2:173813496-173813698	chr9:19692754-139430547	CDCA7	CNE_H8
chr2:174348485-174348667	chr9:20179100-139430547	CIR1	CNE_H9
chr2:176652225-176652521	chr9:22234824-139430547	MTX2	CNE_H10
chr2:179300427-179300716	chr9:24635481-139430547	SESTD1	CNE_H11
chr2:182942062-182942172	chr9:27996154-139430547	NCKAP1	CNE_H12
chr2:199443249-199443518	chr9:42383771-139430547	SATB2	CNE_H13
chr2:55656257-55656384	chr7:46122084-141669128	PNPT1	CNE_H14
chr2:59519741-59519920	chr7:49471789-141669128	FANCL	CNE_H15
chr2:67661822-67662014	chr7:56757660-141669128	ETAA1	CNE_H16
chr3:17430576-17430755	chr6:95352826-162819330	TBC1D5	CNE_H17
chr3:54708429-54708757	chr13:35725738-94099218	CACNA2D3	CNE_H18
chr3:71008676-71008857	chr13:50302454-94099218	FOXP1	CNE_H19
chr3:77001236-77001503	chr11:29352843-105293857	ZNF717	CNE_H20
chr4:110926617-110926817	chr13:86794928-94099218	PITX2	CNE_H21
chr4:150650901-150651183	chr3:80892271-190109974	LRBA	CNE_H22
chr4:169122656-169122905	chr2:111298277-215351208	SH3RF1	CNE_H23
chr4:176379888-176380478	chr11:6204621:685-6205306	VEGFC	CNE_H24
chr4:80482074-80482175	chr3:51014242-190109974	CFAP299	CNE_H25
chr4:90312863-90313052	chr3:59673040-190109974	CCSER1	CNE_H26
chr5:168772594-168772979	chr1:104865827-230615339	SLIT3	CNE_H27
chr5:176862620-176862849	HiC_scaffold_57:48394-50000	UNC5A	CNE_H28
chr5:82692898-82693105	chr1:28687061-230615339	ATP6AP1L	CNE_H29
chr5:92808220-92808358	chr1:37506029-230615339	ARRDC3	CNE_H30
chr6:101818062-101818155	chr6:148090931-162819330	GRIK2	CNE_H31
chr6:114874665-114874950	chr6:24216635-162819330	HS3ST5	CNE_H32
chr6:164564091-164564484	chr6:158700359-162819330	QKI	CNE_H33
chr6:43866807-43866984	chr10:80498834-113992390	VEGFA	CNE_H34
chr6:51968136-51968340	chr10:86961707-113992390	PKHD1	CNE_H35
chr6:97567324-97567374	chr6:144505479-162819330	MMS22L	CNE_H36
chr7:13986099-13986688	chr4:67452880-183506384	ETV1	CNE_H37
chr7:21184655-21185611	chr4:74009751-183506384	SP4	CNE_H38
chr7:26843606-26843786	chr4:133415511-183506384	SKAP2	CNE_H39
chr7:27187172-27187316	chr4:133695815-183506384	HOXA11	CNE_H40
chr8:16993114-16993331	chr11:87608672-105293857	FGF20	CNE_H41
chr8:35092462-35092749	chr11:78372303-105293857	DUSP26	CNE_H42
chr8:59282336-59282764	chr5:50617165-168265085	TOX	CNE_H43
chr8:66176388-66176467	chr5:55843147-168265085	CRH	CNE_H44
chr8:91624942-91625218	chr5:123781315-168265085	SLC26A7	CNE_H45
chr9:106970475-106970765	chr2:191626640-215351208	ZNF462	CNE_H46
chr9:131785146-131785225	chr2:2834008-215351208	RAPGEF1	CNE_H47
chr9:14030389-14030680	chr2:129626251-215351208	MPDZ	CNE_H48
chr9:16714579-16714872	chr2:131930020-215351208	BNC2	CNE_H49
chr10:129833453-129834052	chr5:165176359-168265085	MGMT	CNE_H50
chr10:59245899-59246347	chr5:92738946-168265085	PHYHIPL	CNE_H51
chr10:67916258-67917023	chr5:100751678-168265085	SIRT1	CNE_H52
chr10:72885738-72885926	chr5:104951194-168265085	MCU	CNE_H53
chr10:86795475-86795568	chr5:116316688-168265085	LDB3	CNE_H54
chr11:131391937-131392184	chr8:63335531-141068932	SNX19	CNE_H55
chr11:68033107-68033287	chr3:119554875-190109974	NDUFS8	CNE_H56
chr12:83945998-83946206	chr7:107992427-141669128	TMTC2	CNE_H57
chr13:101722216-101722968	chr14:70246419-79265376	FGF14	CNE_H58
chr13:64651955-64652496	chr14:35622084-79265376	nan	CNE_H59
chr14:37036109-37036199	chr2:70942490-215351208	SLC25A21	CNE_H60
chr14:72662308-72662792	chr4:153496938-183506384	DPF3	CNE_H61
chr15:96586011-96586592	chr2:95816010-215351208	NR2F2	CNE_H62
chr15:99130799-99130982	chr2:98176449-215351208	SYNM	CNE_H63
chr17:29115660-29115854	chr17:18007954-57871909	MYO18A	CNE_H64
chr18:25037985-25038395	chr10:42411842-113992390	HRH4	CNE_H65
chr18:27578375-27578494	chr10:44581545-113992390	CHST9	CNE_H66
chr18:34888483-34888909	chr10:51029654-113992390	DTNA	CNE_H67
chr18:47594290-47594365	chr10:87615609-113992390	SKOR2	CNE_H68
chr18:53535542-53535898	chr10:93083504-113992390	DCC	CNE_H69
chr18:61471029-61471119	chr10:99709116-113992390	CDH20	CNE_H70
chr18:78930808-78931076	chr10:112974245-113992390	GALR1	CNE_H71
chr19:18442694-18442918	chr16:47498242-59377819	ELL	CNE_H72
chr19:2810636-2810770	HiC_scaffold_329:184564-200000	THOP1	CNE_H73
chr20:10638641-10638756	chr12:58646889-101820481	JAG1	CNE_H74
chr20:21215580-21215662	chr12:35064927-101820481	KIZ	CNE_H75
chr20:57698223-57698595	HiC_scaffold_152:34753-106850	PMEPA1	CNE_H76
chr22:17818501-17818888	chr12:79306224-101820481	MICAL3	CNE_H77

## Sheet: Table S8
Supplementary Table S8. Whippomopha specific CNEs
Human genome location (hg38)	Hippo genome location	Related gene or enhancer	CNE ID	Possible functions
chr1:215973022-248956422	chr3:14338115-190109974	USH2A	CNE_WH1
chr1:52555539-248956422	chr1:41225121-230615339	TUT4	CNE_WH2
chr1:54404976-54405050	chr1:42918660-42918750	SSBP3	CNE_WH3
chr1:56934264-248956422	chr1:45272945-230615339	C8B	CNE_WH4
chr1:57010539-248956422	chr1:45350581-230615339	C8B	CNE_WH5
chr1:91712962-248956422	chr1:178742812-230615339	TGFBR3	CNE_WH6
chr2:127881039-242193529	chr9:34797981-139430547	AMMECR1L	CNE_WH7
chr2:180278294-242193529	chr9:25473836-139430547	CWC22	CNE_WH8
chr2:189035216-242193529	chr9:33305725-139430547	COL5A2	CNE_WH9
chr2:205751717-205751802	chr9:91502153-91502229	NRP2	CNE_WH10
chr2:214956266-242193529	chr9:55825163-139430547	ABCA12	CNE_WH11
chr2:9962377-242193529	chr7:6443693-141669128	GRHL1	CNE_WH12
chr3:149592390-198295559	chr6:119723111-162819330	WWTR1	CNE_WH13
chr3:159732794-159732876	chr6:128979510-128979586	IQCJ-SCHIP1	CNE_WH14
chr3:17496819-198295559	chr6:95421991-162819330	TBC1D5	CNE_WH15
chr3:181555701-181555754	chr6:147867252-147867311	SOX2-OT	CNE_WH16
chr3:186170449-186170527	chr6:152157303-152157387	EVT5	CNE_WH17	Craniofacial morphology
chr3:35102733-198295559	chr13:20953792-94099218	PDCD6IP	CNE_WH18
chr3:55486544-55486630	chr13:57699945-57700022	WNT5A	CNE_WH19	Craniofacial morphology
chr4:108163068-190214555	chr13:84404647-94099218	LEF1	CNE_WH20
chr4:110004425-190214555	chr13:85996960-94099218	EGF	CNE_WH21
chr4:110963343-190214555	chr13:86829836-94099218	PITX2	CNE_WH22	Craniofacial morphology
chr4:71158407-71158479	chr3:146933738-146933827	SLC4A4	CNE_WH23
chr4:96247653-190214555	chr3:65108420-190109974	PDHA2	CNE_WH24
chr5:135115703-135115798	chr1:156337745-156337819	C5orf66	CNE_WH25
chr5:180575878-181538259	chr16:34742295-59377819	CNOT6	CNE_WH26
chr5:44345362-181538259	chr1:907902-230615339	FGF10	CNE_WH27	Craniofacial morphology
chr5:44366702-44366761	chr1:229685809-229685857	mm917	CNE_WH28
chr5:83672244-181538259	chr1:29516131-230615339	HAPLN1	CNE_WH29
chr6:149091353-170805979	chr6:52896057-162819330	UST	CNE_WH30
chr7:129426860-159345973	chr4:160035236-183506384	AHCYL2	CNE_WH31
chr7:41916650-41916736	chr4:79922364-79922443	INHBA-AS1	CNE_WH32
chr8:115482204-145138636	chr5:145468447-168265085	TRPS1	CNE_WH33
chr9:111934421-138394717	chr2:195844610-215351208	UGCG	CNE_WH34
chr9:1406628-138394717	chr2:118380286-215351208	DMRT2	CNE_WH35
chr9:34443589-34443659	chr2:147017321-147017399	FAM219A	CNE_WH36
chr9:74189947-138394717	chr2:171644343-215351208	ANXA1	CNE_WH37
chr9:95627829-138394717	chr2:152648729-215351208	PTCH1	CNE_WH38
chr10:31321469-31321555	chr4:133068340-133068417	ZEB1	CNE_WH39	Craniofacial morphology
chr10:35685317-35685393	chr4:126143332-126143417	hs1567	CNE_WH40
chr10:58348225-133797422	chr5:47531518-168265085	UBE2D1	CNE_WH41
chr10:62051692-62051755	chr5:95398795-95398870	ARID5B	CNE_WH42
chr11:44384316-135086622	chr8:137507225-141068932	ARRDC4	CNE_WH43
chr11:91693759-135086622	chr8:81741608-141068932	CHORDC1	CNE_WH44
chr12:101527604-133275309	chr7:123013980-141669128	SPIC	CNE_WH45
chr12:13899164-133275309	chr12:35018715-101820481	GRIN2B	CNE_WH46
chr12:58918027-58918115	chr12:3283378-3283447	LRIG3	CNE_WH47
chr12:69476346-69476427	chr7:45760717-45760789	FRS2	CNE_WH48	Craniofacial morphology
chr13:76475606-114364328	chr14:46909553-79265376	LMO7	CNE_WH49
chr14:35519330-107043718	chr2:69569611-215351208	NFKBIA	CNE_WH50
chr14:36928752-36928829	chr2:70843557-70843640	SLC25A21	CNE_WH51
chr14:69957156-69957209	chr4:151123861-151123928	SMOC1	CNE_WH52	Craniofacial morphology
chr15:32956364-101991189	chr2:52763137-215351208	FMN1	CNE_WH53
chr15:64697671-101991189	chr2:190356924-215351208	OAZ2	CNE_WH54
chr15:74575243-74575326	chr2:16454988-16455059	ARID3B	CNE_WH55
chr16:50036509-90338345	chr15:29631580-61932967	CNEP1R1	CNE_WH56
chr17:61200662-61200730	chr17:10101956-10102040	BCAS3	CNE_WH57
chr17:65730478-65730564	chr17:33086438-33086503	CEP112	CNE_WH58
chr17:70761094-83257441	chr17:35492571-57871909	SOX9	CNE_WH59
chr17:71493606-83257441	chr17:36077976-57871909	KCNJ2	CNE_WH60
chr18:26592205-80373285	chr10:43721925-113992390	AQP4	CNE_WH61
chr18:41558389-80373285	chr10:57540326-113992390	CELF4	CNE_WH62
chr18:45176806-80373285	chr10:85454547-113992390	SLC14A2	CNE_WH63
chr21:30425447-46709983	chr11:91611412-105293857	KRTAP13-3	CNE_WH64
chr22:43239730-43239817	chr7:5325108-5325172	mm84	CNE_WH65
chrX:117327226-156040895	chrx:33066719-133980000	CT83	CNE_WH66
chrX:41320455-156040895	chrx:36700149-133980000	FAM47C	CNE_WH67
chrX:42282284-156040895	chrx:37562435-133980000	GPR82	CNE_WH68

## Sheet: Table S9
Supplementary Table S9. Whales specific CNEs
Human genome location	Hippo genome location	Related gene or enhancer	CNE ID	Possible functions
chr1:101325350-101325447	chr1:86291731-86291828	S1PR1	CNE_W1
chr1:10779389-10779488	chr1:6158059-6158157	CASZ1	CNE_W2
chr1:112913585-112913653	chr1:96269886-96269949	SLC16A1	CNE_W3
chr1:112998101-112998190	chr1:96323793-96323882	SLC16A1-AS1	CNE_W4
chr1:115319853-115319947	chr1:98428050-98428144	NGF	CNE_W5
chr1:159535455-159535537	chr1:115191526-115191605	OR10J5	CNE_W6
chr1:173947545-173947622	chr3:23469497-23469574	SERPINC1	CNE_W7
chr1:186846047-186846102	chr3:35196027-35196082	PLA2G4A	CNE_W8
chr1:192159549-192159626	chr3:9345928-9346005	RGS18	CNE_W9
chr1:200909227-200909321	chr3:1072095-1072189	INAVA	CNE_W10
chr1:204026542-204026622	chr3:46049198-46049279	SOX13	CNE_W11
chr1:206512381-206512460	chr3:43907349-43907428	RASSF5	CNE_W12
chr1:209723330-209723378	chr3:40524918-40524968	TRAF3IP3	CNE_W13
chr1:212106418-212106484	chr3:38429496-38429558	DTL	CNE_W14
chr1:221556229-221556331	chr3:19498192-19498290	DUSP10	CNE_W15
chr1:231566291-231566365	chr5:88337373-88337446	TSNAX	CNE_W16
chr1:32251164-32251259	chr1:22985210-22985305	LCK	CNE_W17
chr1:55399371-55399436	chr1:43709464-43709529	USP24	CNE_W18
chr1:8707147-8707245	chr1:4445056-4445154	RERE	CNE_W19	craniofacial morphology
chr2:157430957-157431030	chr9:125208234-125208306	CYTIP	CNE_W20
chr2:170651121-170651200	chr9:122429058-122429134	SP5	CNE_W21
chr2:181896400-181896494	chr9:112404231-112404325	SSFA2	CNE_W22
chr2:191866897-191866991	chr9:103446461-103446555	CAVIN2	CNE_W23
chr2:196986773-196986870	chr9:99233233-99233329	PGAP1	CNE_W24	craniofacial morphology
chr2:203217376-203217455	chr9:93782150-93782230	CYP20A1	CNE_W25
chr2:218592700-218592776	chr9:80425557-80425635	CNOT9	CNE_W26
chr2:219522137-219522225	chr9:79622068-79622158	ASIC4	CNE_W27
chr2:30360008-30360084	chr7:117992093-117992168	LCLAT1 (	CNE_W28
chr2:33134928-33135019	chr7:115675393-115675484	LTBP1	CNE_W29	craniofacial morphology
chr2:36844079-36844146	chr7:112554925-112554993	STRN	CNE_W30
chr2:39516798-39516876	chr7:110288198-110288277	MAP4K3	CNE_W31
chr2:45117552-45117631	chr7:105158621-105158700	SIX2	CNE_W32
chr2:49111479-49111581	chr7:101620743-101620845	FSHR	CNE_W33
chr2:60328154-60328219	chr7:91470754-91470826	BCL11A	CNE_W34
chr2:72893762-72893822	chr7:80178457-80178516	SPR	CNE_W35
chr2:98701417-98701488	chr7:69543669-69543744	MGAT4A	CNE_W36
chr3:112609920-112610001	chr11:47100435-47100516	CCDC80	CNE_W37
chr3:129170356-129170456	chr13:27064873-27064972	CNBP	CNE_W38
chr3:129469248-129469320	chr13:29161892-29161966	IFT122	CNE_W39	craniofacial morphology
chr3:14178465-14178544	chr13:27924492-27924571	XPC	CNE_W40
chr3:148830029-148830096	chr6:119030041-119030108	CPA3 (	CNE_W41
chr3:156628481-156628560	chr6:126080222-126080301	TIPARP	CNE_W42
chr3:159960683-159960761	chr6:129190616-129190694	IL12A	CNE_W43
chr3:168951567-168951646	chr6:136704804-136704884	MECOM	CNE_W44	craniofacial morphology
chr3:189900676-189900746	chr6:155374903-155374969	P3H2	CNE_W45
chr3:192672483-192672572	chr6:157673012-157673103	FGF12	CNE_W46	craniofacial morphology
chr3:195279719-195279786	chr6:159954769-159954836	ACAP2	CNE_W47
chr3:54354170-54354268	chr13:58627997-58628094	CACNA2D3	CNE_W48
chr3:61613044-61613114	chr13:52241806-52241882	PTPRG	CNE_W49
chr3:7106690-7106769	chr13:33850054-33850133	GRM7	CNE_W50
chr4:107843438-107843517	chr13:9964610-9964686	SGMS2	CNE_W51
chr4:138181434-138181510	chr13:78502581-78502657	SLC7A11	CNE_W52
chr4:143353913-143353992	chr3:115387202-115387281	GAB1	CNE_W53	craniofacial morphology
chr4:146706837-146706915	chr3:112909076-112909151	POU4F2	CNE_W54
chr4:157360665-157360741	chr3:102875403-102875479	GRIA2	CNE_W55
chr4:173526883-173526968	chr2:115482041-115482125	HAND2	CNE_W56
chr4:173529746-173529842	chr2:115484909-115485005	HAND2	CNE_W57
chr4:183512016-183512093	chr11:11974021-11974101	ING2	CNE_W58
chr4:36038790-36038863	chr3:174183299-174183371	ARAP2	CNE_W59
chr4:53856031-53856082	chr3:161592827-161592888	AC058822.1	CNE_W60
chr4:83546932-83546987	chr3:136513222-136513277	GPAT3	CNE_W61
chr5:127814008-127814083	chr1:162658008-162658083	CTXN3	CNE_W62
chr5:127850016-127850121	chr1:162615490-162615591	CTXN3	CNE_W63
chr5:134105398-134105489	chr1:157152835-157152926	TCF7	CNE_W64
chr5:139268479-139268572	chr1:152645677-152645771	SIL1	CNE_W65
chr5:148107055-148107146	chr1:144842148-144842239	SPINK5	CNE_W66
chr5:168072939-168073019	chr1:126425446-126425526	TENM2	CNE_W67
chr5:169424396-169424459	chr1:125116415-125116478	SLIT3	CNE_W68
chr5:31087278-31087374	chr16:9713324-9713419	CDH6	CNE_W69
chr5:36609272-36609349	chr16:5568489-5568566	SLC1A3	CNE_W70
chr5:52840625-52840731	chr1:226169813-226169917	ITGA1	CNE_W71
chr5:56734758-56734850	chr1:222734146-222734238	MAP3K1	CNE_W72
chr5:72518354-72518431	chr1:210493335-210493414	ZNF366	CNE_W73
chr5:73624145-73624224	chr1:209531088-209531167	RHGEF28	CNE_W74
chr5:75350804-75350895	chr1:208012576-208012667	HMGCR	CNE_W75
chr5:82819482-82819525	chr1:201834568-201834610	RPL5P16	CNE_W76
chr6:101296333-101296428	chr6:15210889-15210984	GRIK2	CNE_W77
chr6:105227408-105227508	chr6:11926779-11926879	mm87	CNE_W78
chr6:106141689-106141792	chr6:11084527-11084628	PRDM1	CNE_W79	craniofacial morphology
chr6:106442600-106442679	chr6:10819324-10819397	CRYBG1	CNE_W80
chr6:107616252-107616323	chr6:9864620-9864692	SOBP	CNE_W81
chr6:108558439-108558518	chr6:9076552-9076631	FOXO3	CNE_W82
chr6:108591587-108591666	chr6:9045665-9045744	FOXO3	CNE_W83
chr6:121653561-121653637	chr6:29616516-29616595	GJA1	CNE_W84	craniofacial morphology
chr6:127125060-127125136	chr6:34264919-34264996	RSPO3	CNE_W85
chr6:136430097-136430172	chr6:42275147-42275223	MAP7	CNE_W86
chr6:16974578-16974668	chr10:101638122-101638212	STMND1	CNE_W87
chr6:77461584-77461679	chr6:65912793-65912888	HTR1B	CNE_W88
chr6:89328611-89328685	chr6:75756302-75756375	GABRR2	CNE_W89
chr6:89976544-89976623	chr6:76313830-76313908	GJA10	CNE_W90
chr6:90169592-90169689	chr6:76491358-76491455	BACH2	CNE_W91
chr7:103650355-103650404	chr4:88140787-88140836	SLC26A5	CNE_W92
chr7:107038311-107038389	chr4:85176252-85176331	PRKAR2B	CNE_W93
chr7:112143337-112143408	chr4:38122819-38122889	DOCK4	CNE_W94
chr7:123814702-123814820	chr4:27866371-27866489	HYAL6P	CNE_W95
chr7:13751838-13751916	chr4:67253758-67253836	ETV1	CNE_W96
chr7:139572387-139572464	chr4:14906628-14906706	CLEC2L	CNE_W97
chr7:139575118-139575210	chr4:14904508-14904600	CLEC2L	CNE_W98
chr7:142857230-142857309	chr4:12255883-12255962	EPHB6	CNE_W99
chr7:142870345-142870424	chr4:12244295-12244374	EPHB6	CNE_W100
chr7:15678902-15678996	chr4:68955418-68955512	MEOX2	CNE_W101
chr7:19215637-19215717	chr4:72277247-72277327	FERD3L	CNE_W102
chr7:71208846-71208926	chr8:109378078-109378158	GALNT17	CNE_W103
chr7:74601069-74601160	chr8:106140678-106140769	GTF2IRD1	CNE_W104	craniofacial morphology
chr7:92079948-92080051	chr4:56453467-56453570	CYP51A1	CNE_W105
chr7:95550514-95550575	chr4:59487931-59487993	PDK4	CNE_W106
chr8:107346680-107346758	chr5:30209810-30209885	ANGPT1	CNE_W107
chr8:125291560-125291637	chr5:14416716-14416795	TRIB1	CNE_W108
chr8:29049171-29049256	chr2:164241385-164241471	HMBOX1	CNE_W109
chr8:38583683-38583757	chr11:29838253-29838326	FGFR1	CNE_W110	craniofacial morphology
chr8:38981693-38981791	chr11:30199703-30199801	HTRA4	CNE_W111
chr8:58815359-58815463	chr5:50218453-50218551	NSMAF	CNE_W112
chr8:64607010-64607099	chr5:54575165-54575254	BHLHE22	CNE_W113
chr8:71566349-71566439	chr5:60299678-60299768	EYA1	CNE_W114	craniofacial morphology
chr9:105127720-105127797	chr2:190030357-190030434	SLC44A1	CNE_W115
chr9:116633116-116633209	chr2:199970421-199970514	ASTN2	CNE_W116
chr9:120447962-120448059	chr2:203383082-203383179	RIM32	CNE_W117
chr9:122325158-122325226	chr2:205137172-205137240	PTGS1	CNE_W118
chr9:12863172-12863249	chr2:128592412-128592493	TYRP1	CNE_W119
chr9:2160621-2160716	chr2:119097696-119097792	SMARCA2	CNE_W120
chr9:4160520-4160615	chr2:120875195-120875285	GLIS3	CNE_W121	craniofacial morphology
chr9:78440785-78440867	chr2:175434002-175434084	PSAT1	CNE_W122
chr9:99822300-99822377	chr2:185102346-185102423	NR4A3	CNE_W123
chr9:99982325-99982399	chr2:185259205-185259283	STX17	CNE_W124
chr10:101686769-101686848	chr5:139845210-139845289	FBXW4	CNE_W125
chr10:110057001-110057079	chr5:146941018-146941096	ADD3	CNE_W126
chr10:122143604-122143679	chr5:157400652-157400727	TACC2	CNE_W127
chr10:121435583-121435683	chr5:156823037-156823134	FGFR2	CNE_W128	craniofacial morphology
chr10:60872694-60872767	chr5:94273443-94273513	RHOBTB1	CNE_W129
chr10:62082502-62082602	chr5:95429998-95430098	ARID5B	CNE_W130
chr10:71797944-71798022	chr5:104025313-104025391	VSIR	CNE_W131
chr10:93161001-93161102	chr5:132669918-132670019	CYP26A1	CNE_W132
chr10:96410597-96410671	chr5:135324603-135324679	OPALIN	CNE_W133
chr10:96440957-96441026	chr5:135350769-135350840	TLL2	CNE_W134
chr10:97922173-97922266	chr5:136589710-136589804	GOLGA7B	CNE_W135
chr11:11056627-11056726	chr8:33171399-33171502	ZBED5	CNE_W136
chr11:112074780-112074870	chr8:97258843-97258933	NKAPD1	CNE_W137
chr11:115248130-115248206	chr8:93852952-93853030	CADM1	CNE_W138
chr11:13104622-13104698	chr8:31252633-31252708	RASSF10	CNE_W139
chr11:61770279-61770364	chr3:75578790-75578875	MYRF	CNE_W140
chr11:66600517-66600592	chr3:71137157-71137221	CCS	CNE_W141
chr12:102470591-102470680	chr7:17816105-17816194	IGF1	CNE_W142
chr12:103114875-103114947	chr7:17306072-17306142	ASCL1	CNE_W143
chr12:108711842-108711931	chr9:7002585-7002680	CORO1C	CNE_W144
chr12:111462347-111462425	chr9:15667331-15667410	ATXN2	CNE_W145
chr12:11880483-11880559	chr12:33238649-33238724	ETV6	CNE_W146
chr12:23906335-23906420	chr12:43641986-43642072	SOX5	CNE_W147	craniofacial morphology
chr12:28158609-28158702	chr12:47479999-47480092	CCDC91	CNE_W148
chr12:56242668-56242746	chr12:5460682-5460760	ANKRD52	CNE_W149
chr12:92365864-92365958	chr7:26419365-26419458	CLLU1	CNE_W150
chr13:35846752-35846830	chr14:12001549-12001625	DCLK1	CNE_W151
chr13:38622416-38622494	chr14:14006684-14006763	FREM2	CNE_W152	craniofacial morphology
chr13:52810089-52810190	chr14:25790740-25790841	PCDH8	CNE_W153
chr13:75349099-75349177	chr14:45988331-45988408	TBC1D4	CNE_W154
chr14:23356824-23356901	chr2:58716160-58716239	EFS	CNE_W155
chr14:29274712-29274791	chr2:64012657-64012736	FOXG1	CNE_W156	craniofacial morphology
chr14:30499357-30499434	chr2:65137507-65137584	G2E3	CNE_W157
chr14:36874574-36874651	chr2:70788726-70788805	PAX9	CNE_W158	craniofacial morphology
chr14:61043608-61043702	chr4:143115201-143115286	TRMT5	CNE_W159
chr14:65015522-65015597	chr4:146767374-146767449	FNTB	CNE_W160
chr14:68715186-68715263	chr4:150039878-150039956	RAD51B	CNE_W161
chr15:39643975-39644033	chr2:47652509-47652567	FSIP1	CNE_W162
chr15:48566211-48566284	chr2:39729193-39729266	FBN1	CNE_W163	craniofacial morphology
chr15:49127144-49127236	chr2:39180705-39180798	COPS2	CNE_W164
chr15:56700264-56700340	chr2:32472188-32472265	ZNF280D	CNE_W165
chr15:63633631-63633680	chr2:25946393-25946441	HERC1	CNE_W166
chr15:65756465-65756544	chr2:24079148-24079227	DENND4A	CNE_W167
chr15:67523400-67523469	chr2:22500453-22500532	C15orf61	CNE_W168
chr15:78155491-78155560	chr2:13176601-13176675	IDH3A	CNE_W169
chr15:84933163-84933254	chr2:86623940-86624031	SLC28A1	CNE_W170
chr16:14186563-14186652	chr8:131188043-131188131	MRTFB	CNE_W171
chr16:58159538-58159612	chr15:36706126-36706200	CFAP20	CNE_W172
chr17:2084400-2084487	chr17:20589485-20589572	SMG6	CNE_W173
chr17:28892222-28892261	chr17:17815841-17815880	FLOT2	CNE_W174
chr17:36980411-36980455	chr17:11401958-11402002	AATF	CNE_W175
chr17:40750954-40751064	chr17:53598128-53598238	KRT25	CNE_W176
chr17:42629623-42629700	chr17:52066074-52066150	TUBG1	CNE_W177
chr17:42907782-42907843	chr17:51861562-51861623	G6PC	CNE_W178
chr17:48429086-48429185	chr17:56300439-56300537	SKAP1	CNE_W179
chr17:70344591-70344684	chr17:35157565-35157656	KCNJ2	CNE_W180	craniofacial morphology
chr17:75181832-75181911	chr17:39008769-39008846	SUMO2	CNE_W181
chr17:77049656-77049734	chr17:39912301-39912377	SEC14L1	CNE_W182
chr17:77541107-77541205	chr17:40279901-40279999	SEPT9	CNE_W183
chr18:25248800-25248879	chr10:42614369-42614445	ZNF521	CNE_W184
chr18:31447665-31447760	chr10:47848490-47848585	DSG3	CNE_W185
chr18:50647192-50647270	chr10:23614583-23614661	MAPK4	CNE_W186
chr18:57437345-57437424	chr10:17487223-17487302	ONECUT2	CNE_W187
chr19:12784075-12784154	chr16:50988779-50988855	HOOK2	CNE_W188
chr19:12874155-12874255	chr16:50929647-50929747	MAST1	CNE_W189
chr20:10794019-10794116	chr12:58799112-58799205	JAG1	CNE_W190
chr20:20411687-20411781	chr12:67436205-67436299	RALGAPA2	CNE_W191
chr22:20241707-20241787	chr9:139429665-139429745	RTN4R	CNE_W192
chr22:38538279-38538324	chr7:8575631-8575676	DMC1	CNE_W193
chrX:133560204-133560281	chrx:115642724-115642801	GPC3	CNE_W194	craniofacial morphology
chrX:139881876-139881947	chrx:120969839-120969909	ATP11C	CNE_W195
chrX:24646897-24646972	chrx:21337895-21337970	PCYT1B	CNE_W196
chrX:41787129-41787204	chrx:37089446-37089521	CASK	CNE_W197	craniofacial morphology

## Sheet: Table S10
Supplementary Table S10. Summary of mutations and phenotype of FGFR2
Phenotype	Mutation	Publications
Malformation of digit of limb	Knock down	Coumoul, X. et al.(2005).
Crouzon syndrome (aonormal craniofacial development )	T268TG,I288S,Q289P,S354Y,V359F,A262S,R678G	Meyers, G A et al.(1996), Kress, W et al. (2000), Everett, E T et al.(1999), Kan, Shih-hsin et al. (2002)
Jackson-Weiss syndrome (raniofacial abnormalities and abnormality of the feet)	Q289P,A344G	Jabs, E W et al. (1994), Gorry, M C et al.(1995)
Apert syndrome (facio-cranio-synostosis, osseous and membranous syndactyly of the four extremities, and midface hypoplasia)	S252F,S252W,P253R	Oldridge, M et al.(1997), Park, W J et al. (1995)
Pfeiffer syndrome (craniosynostosis, broad and deviated thumbs and big toes)	C278F,G663E	Hatch, Nan E et al.(2006), Kan, Shih-hsin et al.(2002)
Beare-Stevenson cutis gyrata syndrome (craniofacial anomalies)	S372C,Y375C	Przylepa, K A et al.(1996)
Familial scaphocephaly syndrome (craniosynostosis )	K526E	McGillivray, G et al.(2005)
Antley-Bixler syndrome (craniosynostosis)	C342R,C342S,S351C	Pulleyn L.J et al.(1996), Reardon W. et al.(2000)
Bent bone dysplasia syndrome (skeletal dysplasia )	Y381D,M391R	Merrill A.E. et al.(2012)
Saethre-Chotzen syndrome (craniosynostosis )	269-270 Missing	Paznekas W.A. et al.(1998)

[truncated: 2 more sheets: Table S11, Table S12]
